# Supplementary material for: Embryonic Hypotaurine Levels Contribute to Strain-Dependent Susceptibility in Mouse Models of Valproate-Induced Neural Tube Defects
Source: Front Cell Dev Biol. 2022 Feb 21;10:832492. doi: 10.3389/fcell.2022.832492 (PMC8898900; doi:10.3389/fcell.2022.832492)
Supplement: Supplementary file 2 [file Table2.XLSX]

## Sheet: Sheet1
Metabolite	SWV.stdev	C57.stdev	SWV.std.err	C57.std.err	SWV.mean	C57.mean	Fold_Change	log2FoldChange	t_value	pval	padj	SuperPathway	SubPathway	LCMS.Mode	KEGG	HMP	CAS.ID	Class	Subclass_1	Subclass_2	Subclass_3	Subclass_4
SM(d17:1/24:0)	0.977903	182.588	0.252494	52.7087	8125.35	1082.39	7.50683	2.9082	-4.13261	0.000852462	0.0386823	Lipid metabolism	Sphingolipid /ceramide metabolism	ANPPOS	NA	NA	NA	NA	NA	NA	NA	NA
311.1092@0.88??	0.511326	0.487342	0.132024	0.140683	303728	46046	6.59618	2.72163	-6.43673	1.23038e-05	0.00296521	NA	NA	NA	NA	NA	NA	NA	NA	NA	NA	NA
SM(d18:0/20:0)	95.9753	106.792	24.7807	30.8282	2924.41	493.455	5.9264	2.56716	-5.16616	0.000108263	0.00947804	Lipid metabolism	Sphingolipid /ceramide metabolism	ANPPOS	NA	NA	NA	NA	NA	NA	NA	NA
SM(d18:1/23:0)	0.73497	1.16416	0.189768	0.336064	24880	6483.72	3.8373	1.94009	-4.17113	0.000470372	0.0283399	Lipid metabolism	Sphingolipid /ceramide metabolism	ANPPOS	NA	NA	NA	NA	NA	NA	NA	NA
Glycosylmet	0.45472	0.472925	0.117408	0.136522	139131	50160.4	2.77372	1.47182	-5.49165	3.92135e-05	0.00567027	Amino acids	Maillard-Reation-like dry-down artefact?	ANPNEG/ANPPOS	NA	NA	NA	NA	NA	NA	NA	NA
SM(d17:1/24:1(15Z))	0.635166	0.9886	0.163999	0.285384	32616	12105.1	2.6944	1.42996	-3.95589	0.000589377	0.0304371	Lipid metabolism	Sphingolipid /ceramide metabolism	ANPPOS	NA	NA	NA	NA	NA	NA	NA	NA
3-Methoxytyramine	0.479371	0.593114	0.123773	0.171217	70767.9	33037.4	2.14206	1.099	-3.85542	0.00085604	0.0386823	Amino acids	Tyrosine/phenylalanine metabolism	ANPNEG/ANPPOS	C05587	HMDB00022	554-52-9	NA	NA	NA	NA	NA
Aspartic Acid	0.232211	0.199663	0.0599565	0.0576378	38771625	26937447	1.43932	0.525388	-4.37713	0.000209888	0.0137954	Amino acids	Alanine, Aspartate, and Glutamate metabolism	ANPNEG	C00049	HMDB00191	56-84-8	Peptides	Amino acids	Common amino acids	none	none
PC(14:0/20:4(5Z,8Z,11Z,14Z))	0.496288	0.353164	0.128141	0.10195	372301	623507	0.597107	-0.743939	4.04522	0.000509655	0.0283447	Lipid metabolism	Glycerophospholipid metabolism	ANPPOS	NA	NA	NA	NA	NA	NA	NA	NA
Hypotaurine	0.310412	0.199631	0.0801481	0.0576284	321435	574854	0.559159	-0.83867	6.15297	2.86607e-06	0.00103609	Amino acids	Taurine and hypotaurine metabolism	ANPPOS	C00519	HMDB00965	300-84-5	NA	NA	NA	NA	NA
PC(14:0/18:2(9Z,12Z))	0.559675	0.308067	0.144507	0.0889311	1205786	2172708	0.554969	-0.84952	4.83111	6.3642e-05	0.00657331	Lipid metabolism	Glycerophospholipid metabolism	ANPPOS	NA	NA	NA	NA	NA	NA	NA	NA
763.5331@6.76	0.641411	0.279717	0.165612	0.0807475	15643.3	31679.1	0.493806	-1.01798	5.31024	2.69151e-05	0.00486491	NA	Likely addducts of phospholipids	ANPNEG	NA	NA	NA	NA	NA	NA	NA	NA
PC(18:1(11Z)/22:2(13Z,16Z))	0.954928	0.417464	0.246561	0.120511	18305.2	40312.3	0.454084	-1.13897	3.84371	0.00102044	0.0433987	Lipid metabolism	Glycerophospholipid metabolism	ANPPOS	NA	NA	NA	NA	NA	NA	NA	NA
3-hydroxyisobutyrate	0.353985	0.318461	0.0913986	0.0919317	76200.2	168391	0.45252	-1.14395	5.58382	5.10959e-05	0.00615705	Amino acids	Valine, Leucine, and Isoleucine metabolism	ANPNEG	C06001	HMDB00023	NA	NA	NA	NA	NA	NA
N-Acetydglutamic Acid	0.418959	0.340132	0.108175	0.0981876	858833	2013004	0.426642	-1.2289	4.89963	0.000166853	0.0120635	Amino acids	Arginine and Proline metabolism	ANPNEG	C00624	HMDB01138	1188-37-0	Peptides	Amino acids	none	none	none
2-Hydroxybutyric acid	0.853959	0.250534	0.220491	0.0723229	62466	162270	0.384952	-1.37725	6.55111	8.37488e-07	0.000605504	Amino acids	Cysteine and Methionine metabolism	ANPNEG	C05984	HMDB00008	600-15-7	Lipids	Fatty acyls	Fatty Acids and Conjugates	Hydroxy fatty acids	none
PC(14:0/14:0)	0.936737	0.563292	0.241864	0.162608	218706	572695	0.38189	-1.38877	4.86224	0.000117984	0.00947804	Lipid metabolism	Glycerophospholipid metabolism	ANPPOS	NA	NA	NA	NA	NA	NA	NA	NA
