# Supplementary material for: Embryonic Hypotaurine Levels Contribute to Strain-Dependent Susceptibility in Mouse Models of Valproate-Induced Neural Tube Defects
Source: Front Cell Dev Biol. 2022 Feb 21;10:832492. doi: 10.3389/fcell.2022.832492 (PMC8898900; doi:10.3389/fcell.2022.832492)
Supplement: Supplementary file 3 [file Table3.XLSX]

## Sheet: Sheet1
Metabolite	VPA.stdev	Control.stdev	VPA.std.err	Control.std.err	VPA.mean	Control.mean	Fold_Change	log2FoldChange	t_value	pval	padj	SuperPathway	SubPathway	LCMS.Mode	KEGG	HMP	CAS.ID	Class	Subclass_1	Subclass_2	Subclass_3	Subclass_4
4-OH-Valproic acid	0.588135	0.368386	0.107378	0.106344	223217	15656.2	14.2574	3.83364	-8.10304	5.78718e-09	2.09206e-06	Drug metabolism	Valproic acid metabolism	ANPNEG	NA	NA	NA	NA	NA	NA	NA	NA
5-OH-Valproic acid	0.699831	145.451	0.127771	41.9881	532505	39724.6	13.4049	3.74469	-8.26239	1.23554e-09	8.93296e-07	Drug metabolism	Valproic acid metabolism	ANPNEG	NA	NA	NA	NA	NA	NA	NA	NA
Homocysteine	94.6267	107.01	17.2764	30.8911	18103.5	1656.26	10.9304	3.45027	-3.32867	0.00233698	0.0422409	Amino acids	Cysteine and Methionine metabolism	ANPPOS	C00155	HMDB00742	454-29-5	Peptides	Amino acids	Other amino acids	none	none
LysoPC(15:0)	174.011	194.598	31.77	56.1755	41318.5	4889.32	8.45077	3.07908	-2.63505	0.0131272	0.0784376	Lipid metabolism	Glycerophospholipid metabolism	ANPPOS	NA	NA	NA	NA	NA	NA	NA	NA
PC(15:0/22:2(13Z,16Z))	1.49207	182.853	0.272414	52.7852	18155.5	2588.45	7.01406	2.81025	-5.19572	6.45253e-06	0.000764235	Lipid metabolism	Glycerophospholipid metabolism	ANPPOS	NA	NA	NA	NA	NA	NA	NA	NA
SM(d18:0/20:0)	94.2321	106.792	17.2044	30.8282	2241.51	493.455	4.54249	2.18348	-6.49575	1.43763e-07	2.86699e-05	Lipid metabolism	Sphingolipid /ceramide metabolism	ANPPOS	NA	NA	NA	NA	NA	NA	NA	NA
Corticosterone	184.608	144.331	33.7047	41.6648	658.006	181.482	3.62574	1.85828	-2.25225	0.0299874	0.123891	Lipid metabolism	Steroid metabolism	ANPNEG/ANPPOS	C02140	HMDB01547	50-22-6	Lipids	Sterol Lipids	Steroids	C21 steroids (gluco/mineralocorticoids, progestogens) and derivatives	none
S-Adenosylhomocysteine (SAH)	1.15755	0.870141	0.211338	0.251188	140457	38767.9	3.62301	1.85719	-2.67873	0.0115785	0.0734473	Amino acids	Cysteine and Methionine metabolism	ANPNEG/ANPPOS	C00021	HMDB00939	979-92-0	NA	NA	NA	NA	NA
SM(d17:1/24:0)	113.404	182.588	20.7046	52.7087	3735.18	1082.39	3.45085	1.78695	-3.58261	0.000918297	0.0288665	Lipid metabolism	Sphingolipid /ceramide metabolism	ANPPOS	NA	NA	NA	NA	NA	NA	NA	NA
PC(20:1(11Z)/P-18:1(11Z))	0.934533	0.85903	0.170622	0.247981	7031.82	2782.91	2.52678	1.3373	-2.25691	0.0309135	0.125856	Lipid metabolism	Glycerophospholipid metabolism	ANPPOS	NA	NA	NA	NA	NA	NA	NA	NA
Melilotate	151.726	183.164	27.7013	52.8749	9266.5	3932.04	2.35666	1.23675	-2.61534	0.0138276	0.0806241	Amino acids	Phenylalanine metabolism	ANPNEG	C01198	HMDB33752	495-78-3	NA	NA	NA	NA	NA
DG(14:1n5/0:0/18:2n6)	0.55232	0.651078	0.100839	0.18795	44158.1	18942.4	2.33117	1.22106	-5.19173	7.39923e-06	0.000764235	Lipid metabolism	Glycerophospholipid metabolism	ANPNEG	NA	NA	NA	NA	NA	NA	NA	NA
Glucuronic Acid	0.384781	0.157902	0.0702512	0.0455825	753326	337456	2.23237	1.15857	-6.03244	1.03819e-06	0.000150122	Energy metabolism	Pentose phosphate pathway	ANPNEG	C00333	HMDB02545	685-73-4	Carbohydrates	Monosaccharides	Sugar acids	none	none
PS(14:1(9Z)/18:3(9Z,12Z,15Z))	0.802525	182.882	0.14652	52.7935	3702.85	1706.27	2.17014	1.11779	-2.18796	0.0348672	0.135532	Lipid metabolism	Glycerophospholipid metabolism	ANPNEG	NA	NA	NA	NA	NA	NA	NA	NA
2-Hydroxybutyric acid	0.537899	0.250534	0.0982064	0.0723229	350028	162270	2.15707	1.10908	-6.44992	1.58616e-07	2.86699e-05	Amino acids	Cysteine and Methionine metabolism	ANPNEG	C05984	HMDB00008	600-15-7	Lipids	Fatty acyls	Fatty Acids and Conjugates	Hydroxy fatty acids	none
Valeric Acid	0.720019	0.630337	0.131457	0.181963	34988	16681.9	2.09736	1.06857	-2.68601	0.0105782	0.0712331	Lipid metabolism	Fatty acid metabolism	ANPNEG	C00803	HMDB00892	109-52-4	Lipids	Fatty acyls	Fatty Acids and Conjugates	Straight chain fatty acids	none
3-Methyl Butanoic Acid	0.707569	0.653721	0.129184	0.188713	38435.8	19256.7	1.99597	0.997092	-2.62459	0.0122437	0.075429	Others	N/A	ANPNEG	NA	HMDB33890	NA	NA	NA	NA	NA	NA
N-Oleoyl Dopamine (OLDA)	0.616649	0.643499	0.112584	0.185762	5134.53	2584.3	1.98682	0.99046	-3.38571	0.00165231	0.034132	Lipid metabolism	Fatty amide metabolism, endocannabinoid	ANPNEG	C12272	NA	105955-11-1	NA	NA	NA	NA	NA
SM(d18:1/23:0)	1.24798	1.16416	0.227849	0.336064	12682.4	6483.72	1.95604	0.967936	-2.34928	0.0256622	0.114182	Lipid metabolism	Sphingolipid /ceramide metabolism	ANPPOS	NA	NA	NA	NA	NA	NA	NA	NA
Xanthosine	0.906	0.551944	0.165412	0.159333	118007	61404.6	1.9218	0.942456	-2.0405	0.0489357	0.164128	Purine and pyrimidine metabolism/nucleotide metabolism	Purine metabolism	ANPNEG/ANPPOS	C01762	HMDB00299	146-80-5	Phytochemical compounds	Alkaloids	Others	Purine alkaloids	none
Kynurenic Acid	0.822899	0.815731	0.15024	0.235481	251355	132072	1.90316	0.928399	-2.65593	0.0134301	0.0789427	Amino acids	Tryptophan metabolism	ANPNEG	C01717	HMDB00715	492-27-3	NA	NA	NA	NA	NA
4-Pyridoxic Acid	0.443006	0.394335	0.0808814	0.113835	33006.2	19407.4	1.7007	0.766128	-4.51475	6.09068e-05	0.00339644	Cofactor, vitamin and antioxidant metabolism	Vitamin B6 Metabolism	ANPNEG/ANPPOS	C00847	HMDB00017	82-82-6	Vitamins and Cofactors	Vitamins	Water-soluble vitamins	none	none
dUMP	0.62283	108.215	0.113713	31.2391	104360	61613.5	1.69378	0.760248	-2.55544	0.0145361	0.082753	Purine and pyrimidine metabolism/nucleotide metabolism	Pyrimidine metabolism	ANPNEG/ANPPOS	C00365	HMDB01409	964-26-1	Nucleic acids	Nucleotides	Deoxyribonucleotides	none	none
Indoxyl Sulfate	0.525902	0.28375	0.0960161	0.0819117	50844.3	30840.8	1.6486	0.721246	-2.74349	0.00932642	0.0675672	Amino acids	Tryptophan metabolism	ANPNEG	NA	HMDB00682	2642-37-7	NA	NA	NA	NA	NA
PE(14:1(9Z)/24:1(15Z))	68.2022	0.674872	12.452	0.194819	19519.6	12195.9	1.60051	0.67853	-2.67067	0.0111314	0.0718575	Lipid metabolism	Glycerophospholipid metabolism	ANPNEG	NA	NA	NA	NA	NA	NA	NA	NA
PE(16:0/16:0)	68.3045	0.820131	12.4706	0.236751	30488.5	19244.4	1.58428	0.663831	-2.84247	0.010359	0.0706563	Lipid metabolism	Glycerophospholipid metabolism	ANPNEG/ANPPOS	NA	HMDB08923	5681-36-7	NA	NA	NA	NA	NA
N-formylglutamate	69.2582	147.532	12.6448	42.5888	5539491	3502058	1.58178	0.66155	-3.19053	0.00556253	0.0575572	Amino acids	Histidine metabolism	ANPNEG/ANPPOS	C01045	HMDB03470	NA	NA	NA	NA	NA	NA
SAICAR-riboside	0.38683	0.306324	0.0706252	0.0884282	410775	268300	1.53103	0.614499	-3.57558	0.000980398	0.0295345	Purine and pyrimidine metabolism/nucleotide metabolism	Purine metabolism	ANPNEG/ANPPOS	NA	NA	NA	NA	NA	NA	NA	NA
Histamine	0.344407	0.257695	0.0628798	0.0743902	23568.4	15918.8	1.48054	0.566122	-2.5618	0.0144465	0.082753	Amino acids	Histidine metabolism	ANPPOS	C00388	HMDB00870	51-45-6	Peptides	Amines	Biogenic amines	none	none
4-Hydroxy-3-Methoxyphenylglycol	0.509155	0.559351	0.0929586	0.161471	748033	511630	1.46206	0.548001	-2.41161	0.0220844	0.105742	Amino acids	Tyrosine/phenylalanine metabolism	ANPNEG	C05594	NA	67423-45-4	NA	NA	NA	NA	NA
4-Hydroxyphenyllactate	68.6999	0.299655	12.5428	0.0865031	283813	195000	1.45545	0.541468	-2.9686	0.00504531	0.0575572	Amino acids	Tyrosine/phenylalanine metabolism	ANPNEG	C03672	HMDB00755	6482-98-0	Organic acids	Carboxylic acids	none	none	none
Homovanillic Acid	0.47263	0.29007	0.08629	0.0837361	285190	196142	1.454	0.540022	-3.508	0.00114315	0.0306111	Amino acids	Tyrosine/phenylalanine metabolism	ANPNEG	C05582	HMDB00118	306-08-1	NA	NA	NA	NA	NA
Xanthurenic Acid	0.355667	0.4428	0.0649356	0.127825	13139.9	9810.03	1.33943	0.421622	-2.46409	0.0192768	0.0988451	Amino acids	Tryptophan metabolism	ANPNEG	C02470	HMDB00881	59-00-7	NA	NA	NA	NA	NA
Guanidinosuccinic Acid	0.269268	0.494086	0.0491614	0.14263	1417306	1092862	1.29688	0.37504	-2.24638	0.0378232	0.144689	Amino acids	Arginine and Proline metabolism	ANPPOS	C03139	HMDB03157	6133-30-8	NA	NA	NA	NA	NA
O-Acetylserine	0.106793	0.128329	0.0194976	0.0370453	785692	628982	1.24915	0.320944	-5.69939	9.68815e-06	0.000794098	Amino acids	Cysteine and Methionine metabolism	ANPNEG/ANPPOS	C00979	HMDB03011	5147-00-2	Peptides	Amino acids	none	none	none
Aconitic Acid	0.130033	0.150152	0.0237406	0.0433452	12247066	9891944	1.23808	0.30811	-4.73266	0.000109751	0.00466764	Energy metabolism	Citrate cycle (TCA cycle)	ANPNEG	C00417	HMDB00072	499-12-7	Organic acids	Carboxylic acids	Tricarboxylic acids	none	none
Guanidinoacetic Acid	0.117748	0.120575	0.0214978	0.0348069	694909	576921	1.20451	0.268449	-4.71289	8.97712e-05	0.00432697	Amino acids	Glycine, serine, and threonine metabolism	ANPNEG/ANPPOS	C00581	HMDB00128	352-97-6	Peptides	Amino acids	none	none	none
N-Acetycysteine	0.136759	0.175734	0.0249687	0.05073	80629.1	69066.8	1.16741	0.223308	-2.86784	0.00990118	0.0688323	Cofactor, vitamin and antioxidant metabolism	Glutathione metabolism	ANPNEG/ANPPOS	C06809	HMDB01890	616-91-1	NA	NA	NA	NA	NA
AIR	0.120408	0.0804549	0.0219834	0.0232253	81001.9	69587.1	1.16404	0.219137	-4.79354	3.21211e-05	0.00211123	Purine and pyrimidine metabolism/nucleotide metabolism	Purine metabolism	ANPNEG/ANPPOS	C03373	HMDB01235	NA	NA	NA	NA	NA	NA
Sarcosine	0.0636618	0.159314	0.011623	0.0459899	807014	730392	1.10491	0.143924	-2.37663	0.0335284	0.131033	Amino acids	Glycine, serine, and threonine metabolism	ANPNEG/ANPPOS	C00213	HMDB00271	107-97-1	Peptides	Amino acids	none	none	none
Lysine	0.109997	0.0719249	0.0200827	0.0207629	2152567	2336633	0.921226	-0.118373	2.91464	0.00706372	0.0627189	Amino acids	Lysine degradation	ANPPOS	C00047	HMDB00182	56-87-1	Peptides	Amino acids	Common amino acids	none	none
2-Aminobutyric Acid	0.157428	0.173497	0.0287423	0.0500842	166726	193132	0.863275	-0.212108	2.56789	0.0201807	0.101324	Amino acids	Cysteine and Methionine metabolism	ANPNEG	C02356	HMDB00452	1492-24-6	Lipids	Fatty acyls	Fatty Acids and Conjugates	Amino fatty acids	none
2-Hexenoylcarnitine	0.137478	0.139337	0.0250999	0.0402231	207154	248182	0.834688	-0.260692	3.58168	0.00232141	0.0422409	Lipid metabolism	Carnitine metabolism	ANPPOS	NA	NA	NA	NA	NA	NA	NA	NA
Flavin Adenine Dinucleotide (Fad)	0.204155	0.169617	0.0372734	0.0489641	77019.1	93910.1	0.820136	-0.286064	2.90117	0.00941555	0.0675672	Cofactor, vitamin and antioxidant metabolism	Riboflavin metabolism	ANPNEG/ANPPOS	C00016	HMDB01248	146-14-5	Vitamins and Cofactors	Cofactors	Coenzymes	none	none
Stachyose Hydrate	0.239795	0.22884	0.0437803	0.0660604	225409	276385	0.815562	-0.294134	2.43803	0.0254117	0.114116	Carbohydrate metabolism	Galactose metabolism	ANPNEG	C01613	HMDB03553	10094-58-3	NA	NA	NA	NA	NA
PC(14:0/18:2(9Z,12Z))	0.235707	0.308067	0.0430341	0.0889311	1769306	2172708	0.814332	-0.296311	2.36883	0.0286331	0.12099	Lipid metabolism	Glycerophospholipid metabolism	ANPPOS	NA	NA	NA	NA	NA	NA	NA	NA
Ophthalmic Acid	0.236789	0.191129	0.0432316	0.0551743	32077.2	39445	0.813214	-0.298292	2.83935	0.0103463	0.0706563	Cofactor, vitamin and antioxidant metabolism	Glutathione metabolism	ANPNEG/ANPPOS	NA	HMDB05765	495-27-2	NA	NA	NA	NA	NA
4-Acetamidobutanoic Acid	0.213026	0.214467	0.0388931	0.0619114	131646	164505	0.80026	-0.32146	2.90819	0.00875777	0.0675672	Amino acids	Arginine and Proline metabolism	ANPNEG	C02946	HMDB03681	3025-96-5	NA	NA	NA	NA	NA
3-Hydroxyglutaric Acid	0.218189	0.30418	0.0398357	0.0878091	1655834	2076307	0.79749	-0.326462	2.21849	0.0422348	0.152173	Amino acids	Alanine, Aspartate, and Glutamate metabolism	ANPNEG	NA	HMDB00428	NA	NA	NA	NA	NA	NA
