# Supplementary material for: Embryonic Hypotaurine Levels Contribute to Strain-Dependent Susceptibility in Mouse Models of Valproate-Induced Neural Tube Defects
Source: Front Cell Dev Biol. 2022 Feb 21;10:832492. doi: 10.3389/fcell.2022.832492 (PMC8898900; doi:10.3389/fcell.2022.832492)
Supplement: Supplementary file 7 [file DataSheet1.CSV]

	Metabolite	VPA.stdev	Control.stdev	VPA.std.err	Control.std.err	VPA.mean	Control.mean	Fold_Change	log2FoldChange	t_value	pval	padj	SuperPathway	SubPathway	C57_Control_177_E6_180_7	C57_Control_177_E1_180_16	C57_Control_177_E2_180_17	C57_Control_177_E3_180_18	C57_Control_177_E4_180_19	C57_Control_177_E5_180_20	C57_Control_174_E1_180_35	C57_Control_174_E2_180_36	C57_Control_174_E3_180_37	C57_Control_174_E4_180_38	C57_Control_174_E5_180_39	C57_Control_174_E6_180_40	C57_VPA_169_E1_179_21	C57_VPA_169_E2_179_22	C57_VPA_169_E3_179_23	C57_VPA_169_E4_179_24	C57_VPA_169_E5_179_25	C57_VPA_214_E1_162_57	C57_VPA_214_E2_162_58	C57_VPA_214_E3_162_59	C57_VPA_214_E4_162_60	C57_VPA_214_E5_162_61	C57_VPA_214_E6_162_62	C57_VPA_214_E7_162_63	C57_VPA_210_E1_164_64	C57_VPA_210_E2_164_65	C57_VPA_210_E3_164_66	C57_VPA_210_E4_164_67	C57_VPA_210_E5_164_68	C57_VPA_210_E6_164_69	C57_VPA_210_E7_164_70	C57_VPA_210_E8_164_71	C57_VPA_210_E9_164_72	C57_VPA_210_E10_164_73	C57_VPA_206_E1_164_84
1	1-Methyladenosine	0.446755805718528	0.622603896146099	0.0607957646464649	0.119820175679487	74177.27	159212.45	0.465901190516194	-1.10190407792111	3.26205464106722	0.00285870412344764	0.0166680893649407	Purine and pyrimidine metabolism/nucleotide metabolism	Nucleotide methylation	81169.01308	107715.9214	90004.5679	114439.0918	127888.9701	136685.6589	204646.1639	77421.97905	85144.04414	451448.8583	115580.7976	233975.4329	204652.0583	139751.7019	123614.6174	150963.8105	113726.5242	77715.45499	70238.66144	69398.40491	80522.52269	93879.12683	71056.56865	84072.61964	44894.42543	60715.73798	45852.15806	48457.03701	62085.1193	41950.53913	40627.84352	59659.75115	51974.71642	53408.49554	60033.79563
2	1-Methylguanine	98.4101249704258	1.29949393422671	13.3919217611705	0.250087724245358	8906.981	22200.122	0.401213155495272	-1.31755918321288	2.96075359553421	0.00550781845775455	0.0260271421238989	Purine and pyrimidine metabolism/nucleotide metabolism	Nucleotide methylation	8275.501745	18947.42087	92901.49948	48577.41927	29779.50097	39998.32379	10528.12855	49706.1967	5108.989391	16941.62535	36163.56939	39917.40208	26214.15342	23530.21826	37431.94269	25304.30618	1182.869712	1520.666896	12452.29932	504.5647884	393.9519968	1551.807591	1450.63225	3940.365933	2553.595638	3170.563902	2830.70875	1142.832359	3264.343967	1580.351103	10438.10329	2101.257076	1e-158	3196.480187	6050.395838
3	1-Methylnicotinamide	0.532203304668277	0.55491190423827	0.0724236964366808	0.106792845762831	5675.279	4910.730	1.15568947997548	0.208753814898888	-1.09131522470242	0.278472398716314	0.395551167528281	Cofactor, vitamin and antioxidant metabolism	Nicotinate and nicotinamide metabolism	3224.362817	6158.008387	4823.117394	6700.061624	4689.899482	6996.149683	5759.59183	6871.685837	5684.556607	8556.470183	6203.201126	6787.537993	5879.012207	26221.95101	16088.4667	16890.0728	4702.764836	4010.930593	4787.525336	6139.974619	5129.699359	5297.44755	5430.027855	4956.360352	4327.034723	4664.50992	4208.178885	5274.038385	4876.526454	7006.319029	6969.827453	9596.12783	6315.052715	9969.21596	5430.384471
4	1-Myristoylglycerol	0.48845069131153	0.558692978009585	0.0664697199012747	0.107520513749396	6045.237	6738.945	0.897059851356555	-0.156723850685182	0.805008464688584	0.425156317857212	0.552856147141662	Lipid metabolism	Glycerophospholipid metabolism	8435.53509	4946.026728	8719.196941	16842.59208	13745.30257	11101.49917	9584.668489	3980.563693	3864.821528	3648.127002	3383.468418	5070.623396	3427.818748	15683.30942	12172.24444	10772.8513	10238.78071	4596.803207	5610.867249	3763.775772	3662.428196	3912.713541	4124.778008	2377.884471	2607.093218	3285.290932	6046.99339	3359.787236	9543.455223	5439.138625	5816.550841	5657.406486	5415.321713	4765.266	7262.131837
5	1-Oleoylglycerol	1.10728170527241	0.884107885361831	0.150681954413124	0.170146641868775	45189.08	32015.61	1.41147021718468	0.49719868743211	-1.55218748700247	0.124618413241281	0.23102336608576	Lipid metabolism	Glycerophospholipid metabolism	87067.58266	17493.70289	31014.1181	19264.13713	14544.13278	19831.17057	74593.06863	59098.28551	59823.39808	59144.19918	4170.627794	4340.504971	9799.411646	22034.89243	16560.17514	25840.99775	130947.6749	85236.77056	24443.4125	18714.40042	68568.67047	62303.30167	62654.35123	8749.253384	4846.306941	6178.032535	33370.14367	132666.3173	8263.073043	15469.50272	10691.42836	15275.49581	9580.211615	9376.237147	134015.1689
6	1,2-Didecanoyl PCDidecanoylphosphatidylcholine (Ddpc)	0.657460420154771	0.647757718678646	0.0894690308586128	0.124661031082925	9167.092	13713.905	0.668452348182374	-0.581103375991768	1.84756870115318	0.0716616960604473	0.160904988359327	Lipid metabolism	Glycerophospholipid metabolism	28534.4005	8383.632993	8191.702979	6498.080794	39786.22108	45982.2925	12043.28589	9245.680068	8235.224048	6201.028762	10882.64871	16399.59673	21701.77573	9675.385603	13671.87848	25350.75092	6860.413261	5644.345772	4836.025865	3839.568558	4392.339199	6597.000247	6166.31891	9521.320874	37190.06942	11710.21429	9052.741462	7206.543531	5565.668752	2994.172918	3514.945506	5725.919965	5139.016704	3450.949841	4456.332282
7	1,3-Dipalmitoylglycerol	0.685788394452803	0.566574416445929	0.0933239798851047	0.109037297283671	2876.265	4472.715	0.643069142567769	-0.636954230931633	2.79786447812005	0.00772750691057506	0.0330590976115134	Lipid metabolism	Glycerophospholipid metabolism	5724.357983	3242.286068	4456.367882	7925.332385	3484.459014	7644.156848	2569.283579	1935.084916	2606.253281	3215.216696	1985.134505	3447.316401	2237.032807	6723.828586	3729.500045	5517.647777	3103.300774	2460.758028	3000.309833	1519.623194	1173.477397	3492.206626	1254.53269	1347.811481	2102.00971	938.8751512	2173.514764	1375.379707	870.5735376	1420.296612	1812.826751	1962.472329	2412.50956	1540.562127	4853.974589
8	1,9-Nonanedioate	0.390247309608765	0.505046080797244	0.0531059323353001	0.0971961635671513	2015495	2733531	0.737322898478195	-0.439631532535906	2.10891623515341	0.0422193581967989	0.108524121400932	Lipid metabolism	Fatty acid metabolism	2129127.417	3065513.463	4388646.854	3525499.439	4045868.635	3581701.196	1872011.993	1871957.837	2045770.243	2151513.921	1776184.468	2497672.803	2927916.378	2547513.586	3677930.819	5520813.087	1947929.252	1624734.815	1566819.567	1686787.051	1390891.296	1256616.35	1651094.018	2261022.943	2195104.036	1572497.317	1486197.002	1735664.794	4170660.394	1378703.376	2012992.227	2510194.619	1471471.293	1678882.436	2886592.958
9	10-Hydroxydecanoate	0.604442848834957	0.808164922487542	0.0822542532399928	0.155531411849265	17032.38	17257.12	0.98697696950592	-0.0189116742049288	0.0734363788548701	0.941770195521198	0.96581539200259	Lipid metabolism	Fatty acid metabolism	28178.51488	22322.21903	29349.17312	30791.07716	39057.96841	59898.79965	13974.37552	10149.08731	5863.217463	5195.954828	7094.297239	9784.887835	31049.60716	41836.38622	60247.65364	51789.29301	27101.06646	12525.84955	9793.664536	5566.25653	4833.87817	7666.194797	5122.964587	11683.4793	12584.97027	10050.3579	34725.14465	9757.298993	15746.38056	12059.51942	11801.44311	14743.02836	10766.52575	8772.183445	15336.14874
10	10(E)-Heptadecenoic Acid	50.6557920690117	99.378853347318	6.89338017142232	19.1254692439435	6834.764	6946.952	0.983850759297027	-0.0234886056962126	0.0523586694071372	0.958377324582877	0.974552469301576	Lipid metabolism	Fatty acid metabolism	6299.019445	3816.248813	6175.428461	23300.19184	26786.77551	21905.88956	2536.155337	1e-158	1472.962691	9153.445539	1e-158	6588.735932	4937.200338	6560.26973	12974.20296	22152.98273	11936.09372	7755.199186	6732.676112	6129.306319	2295.996091	4759.123699	2725.650889	10153.62997	2047.798765	2440.289252	8884.484854	2911.74906	90044.86983	2854.756563	1151.566738	2759.319294	3519.870969	2228.631408	4294.535799
11	10(E)-Pentadecenoic Acid	50.5465621257347	71.5335437363102	6.87851585888555	13.7666369107489	2882.983	3697.281	0.779757611066078	-0.358902365346675	1.01395470674293	0.314523927915836	0.436469865418712	Lipid metabolism	Fatty acid metabolism	3964.892681	857.4000113	3342.833216	8535.789374	8991.706158	12155.80074	3346.318391	995.5573254	227.2663753	5551.371512	579.7268849	2667.201586	2102.539121	4176.487949	6755.759263	6990.422043	4557.279153	4047.451441	2279.858729	2956.313796	1033.225697	1741.058001	772.6109608	6358.024714	2064.813004	1069.034858	4464.720702	1552.351605	27564.32808	598.7604652	1e-158	1122.989351	2248.554695	736.1964795	3043.071972
12	11-Dehydro-Thromboxane B2	0.567983438970951	0.704086897696746	0.0772927559905588	0.135501586639368	178477.3	246075.4	0.725295173755686	-0.463359845899866	1.84063398078147	0.0739375541778149	0.163476610613334	Lipid metabolism	Fatty acid metabolism	196698.5717	220654.0356	508797.2484	624943.7182	576348.9369	482866.6647	152673.427	75576.47763	95478.18194	63692.45581	59020.64065	107766.3939	402526.6245	308677.1819	424401.8107	568793.806	275175.5836	132244.7933	143199.3386	126233.0517	94071.08969	149305.6212	86715.86654	166151.5835	142901.2038	105954.0484	117340.9361	105423.4382	218884.9283	165184.4089	134558.9232	260408.9699	162209.1736	88067.82158	155258.1601
13	12-Hydroxydodecanoic Acid	0.665682381596599	0.794360610277653	0.0905878980929081	0.152874770725813	5745.961	6761.449	0.849812074305375	-0.234784252981591	0.898888695767199	0.373225340665378	0.498783588356872	Lipid metabolism	Fatty acid metabolism	12857.33946	5629.563548	12128.75047	9167.395212	13929.40357	18377.83426	7190.892002	4715.584592	1712.905891	1995.633123	3182.469764	5023.434371	8386.722011	17431.64148	12619.59817	21837.56415	10296.09501	3395.24507	4240.25761	1819.693593	1408.482381	3266.857062	1043.81228	3299.5978	5466.475968	3111.885856	7028.328649	1493.870892	4224.79235	3563.029766	3292.959677	4376.918057	3885.750145	2523.841789	6309.757101
14	12-Methoxydodecanoic Acid	0.729072258005712	0.638565770916786	0.0992141676518201	0.122892039911362	3200.488	3599.378	0.889178074656232	-0.169455720043272	0.765430852526442	0.447374805173342	0.571469936643687	Lipid metabolism	Fatty acid metabolism	8699.021078	3001.30836	6625.190548	5721.583734	4362.5675	5776.527384	6702.184182	2294.414404	1723.280659	1303.142167	2400.14706	2272.78366	4582.670221	8180.424568	7306.607508	7131.543895	4001.686535	2272.568942	3592.583386	1772.5954	799.862816	1876.479583	1379.897643	1510.679638	1516.781295	1435.029306	4960.748703	828.1947703	3761.707287	1810.991965	2337.095444	3605.469729	3522.368342	1791.437924	5084.971944
15	12-Tridecenoic Acid	97.9079759097785	118.843877633131	13.3235879293147	22.8715149143424	825.5479	1740.7800	0.474240225645975	-1.07631005568898	3.10107789383464	0.00401934857725857	0.0216864852340145	Lipid metabolism	Fatty acid metabolism	4283.841576	3507.759663	3599.369197	1477.93641	2959.783671	3599.825204	1669.374734	1031.752422	1e-158	486.3700261	538.1071442	244.4509386	808.5922892	1642.648985	267.8201889	1238.895474	319.722816	2007.246632	750.104626	630.5960109	233.4263858	1329.752908	569.5446631	348.1159994	929.0983242	384.0796398	617.8979816	299.8347671	359.6672852	969.0329621	1218.939655	506.4459983	1314.654632	351.8977189	351.2395349
16	12(Z)-Heneicosenoic Acid	97.9422442959016	98.9384089648089	13.3282512659986	19.0407056830086	988.5057	1250.0975	0.7907428820552	-0.33871943063838	1.06701855715046	0.29162614857773	0.411005273726509	Lipid metabolism	Fatty acid metabolism	2723.184869	1066.739963	1e-158	1775.55617	756.7630481	775.6659363	337.3491303	658.3002907	345.7931956	680.480162	597.6242365	968.7011948	1983.718195	997.6126025	889.0455758	1499.087867	505.3954284	828.4633089	490.7281514	559.2765268	343.1293029	189.7462405	501.6301781	483.3835417	235.1496392	240.9039553	2405.492804	1745.551875	5463.848936	1883.013764	1149.071913	1818.693969	1407.872305	573.7561242	589.5447566
17	14,15-Dehydro-Leukotriene B4	0.78083263906132	0.69141905241492	0.106257863345057	0.133063658678197	34147.29	27168.29	1.25688035573825	0.329847324063637	-1.45879695232712	0.148741952486026	0.26165555145352	Lipid metabolism	Fatty acid metabolism	26033.82679	17237.61347	42201.34682	58908.04324	59006.84432	34305.15809	23515.2052	13595.76108	12131.10788	48665.85686	37048.6433	16633.13412	28180.87986	47122.58503	53952.98752	90393.80362	49556.6103	33552.61306	12063.24467	16028.02912	22215.52722	32286.87149	26641.91129	5124.479801	9035.368441	6793.500227	18907.49783	6718.748867	96949.69043	14435.70324	18075.22526	18525.45603	31714.67145	22528.37066	20114.50165
18	17Alpha-Estradiol	0.816240079895317	1.58914323081221	0.111076205741783	0.305830757363434	148787.8	188562.5	0.789063573085847	-0.34178655525587	0.728244212977189	0.46911286498027	0.591917279896572	Lipid metabolism	Steroid metabolism	102547.8643	649126.6294	424077.6852	181824.6505	279123.5776	324353.5815	3333.126112	69118.56797	9332.396144	35047.16009	38395.26861	59996.91963	128264.2235	141242.7637	110686.0571	425157.4005	159703.862	53909.55357	44299.51409	31736.8437	29464.95528	29953.16057	40911.66703	378386.1511	299825.3914	231386.8469	129106.7539	129001.7669	60570.17855	70540.8116	87142.7753	93532.33126	85542.38518	114602.0692	54156.66349
19	194.0785@2.27	0.484667903707577	71.9106690469059	0.0659549477104408	13.8392147106124	25945.63	23877.29	1.08662373326286	0.119852462785144	-0.621329333137888	0.537435288246251	0.647609522336732	Others	N/A	17158.83559	21509.58097	20640.49989	27120.82683	60703.37904	35248.65568	18760.86644	1e-158	13321.01354	11776.7847	2061.010812	11248.48554	35514.2409	45200.21058	55269.85192	64690.57562	40986.62809	31509.95238	19896.5724	16769.37151	17531.84671	15169.09144	16324.85785	21735.51146	12575.13391	14886.90648	16587.89265	17359.43654	10852.39439	22646.87293	16265.78985	29027.454	12108.23855	21123.74434	22290.95833
20	2-Acetamido-2-Deoxy-Beta-Glucosylamine	0.424709386372253	0.538653895599423	0.0577956269768096	0.103663990541456	269151.6	360273.5	0.74707576327429	-0.420673536267068	2.25804521660004	0.0300458476732304	0.0865464058475919	Others	N/A	397953.8596	618152.9743	514857.3109	435596.0034	334915.514	230232.8136	145304.1707	141755.4164	173905.0282	280741.5169	181185.2074	243201.3634	457839.7074	518903.4046	261491.8725	305073.0793	85515.4053	235121.4556	158675.1171	176421.9285	213879.1378	207866.061	183617.919	193957.9665	108584.8225	191291.0917	197722.8913	250662.3676	101677.0192	192013.9702	210223.5459	185219.1535	253053.921	255868.5148	139930.8549
21	2-Aminoadipic Acid	0.297213234783375	0.371378868091074	0.0404455983345159	0.0714718964879068	321852.5	382153.8	0.842206724099041	-0.247753700993256	1.94821064023264	0.0595138326761475	0.140157983794315	Amino acids	Lysine degradation	477236.5508	735804.2158	531957.1731	587528.8106	419779.6069	543946.3532	316490.7965	294671.1795	406512.6056	457416.2665	314994.3545	222986.6103	358748.9683	475036.7074	432488.8659	349740.6934	486440.7198	444680.0048	334688.3323	335764.3291	318823.0547	335543.8199	318977.881	269651.5093	430316.953	269956.91	384973.6055	411300.5873	265059.4986	459195.398	291732.9632	275250.992	348802.399	314116.4972	289479.4332
22	2-Aminobutyric Acid	0.202553759332581	0.166307564194795	0.0275640753248517	0.0320059056520453	154683.4	187442.2	0.825232525013044	-0.277127411386782	4.65724089893712	0.0000228732593514605	0.000486393132679586	Amino acids	Cysteine and Methionine metabolism	170915.4796	183034.9297	213334.2743	214432.9541	180579.7563	198550.2763	153933.0276	132020.7297	236630.7733	241212.226	202499.86	190434.2896	173318.1752	212368.3938	193900.8651	182010.4745	190935.1483	128725.4537	122338.1978	160077.0192	192012.1838	178836.7246	168915.0374	180470.5616	139381.289	173361.2912	174436.5897	180589.5455	127865.5653	191617.3672	185113.2321	144342.7063	191494.3045	166798.3074	158307.1916
23	2-Aminoisobutyric Acid	0.487264845046962	0.624470978680476	0.0663083466645205	0.120179495880761	827652.3	1373686.5	0.602504501572957	-0.730956074502904	3.05308110437695	0.00407327506474449	0.0216931519735915	Others	Nonprotein amino acid	1886551.782	1648663.147	2836315.757	2521798.086	2369206.06	2120415.277	914852.8715	601733.605	842284.3912	831772.8115	613025.3937	629143.814	1405957.843	2909078.976	2900118.602	2353730.386	2572706.408	653332.4495	679133.5525	444829.4273	595326.6679	589175.5203	513417.6588	553831.2413	399531.0862	561556.5162	624224.8278	735784.5695	534735.8372	841325.3214	620702.189	624673.8553	816212.9179	809909.3118	617062.6618
24	2-Arachidonoylglycerol	0.435574417706102	0.675334221005387	0.0592741704661029	0.129968131430142	7113.603	7357.307	0.966875923486678	-0.0485973303719573	0.237707277800693	0.813500018441386	0.871055905060897	Lipid metabolism	Glycerophospholipid metabolism	7826.620915	8124.485229	12715.24592	8967.649815	9232.41727	7571.227233	3961.351288	4845.439666	3140.188077	3803.614377	3658.123876	6360.65365	6407.700444	10083.26867	7462.421443	7278.808635	9120.184348	5994.44479	7409.621968	3265.847108	3190.535615	3807.215241	7751.710301	10065.80563	8493.212298	5664.708459	4821.834299	6051.426893	1611.959152	9509.228733	7968.622823	13182.11705	5744.359374	8236.666592	6951.425424
25	2-DCHA-PAF	0.605871115755343	0.738372518093055	0.0824486157495174	0.142099857361082	23335.06	41579.75	0.561212128500051	-0.833381907138029	3.17017965168249	0.00319407852333177	0.0178201103343447	Lipid metabolism	Glycerophospholipid metabolism	14652.52916	67431.48821	40843.40955	57454.21254	28953.10423	26391.6511	18152.41653	14831.89356	47965.53148	17998.98696	15328.28457	23894.54486	11097.32927	39009.65375	45143.33575	21908.35813	20483.39429	18015.85932	16838.69334	25738.20453	26000.28225	22442.38046	18224.40987	12995.67146	10444.64965	22685.56976	13647.2137	48680.28723	16192.29047	18732.41008	25530.62446	15554.72501	29893.1856	31359.58862	7684.173475
26	2-Hexenoylcarnitine	0.136504840551584	0.188546825455845	0.0185759559317422	0.0362858534772605	200888.4	257119.8	0.781302723477538	-0.356046451718943	5.15475535787522	0.000011313957276303	0.000302962633732114	Lipid metabolism	Carnitine metabolism	202240.4332	239226.0216	242943.6415	259629.4648	235556.5629	289228.5128	299624.1523	214992.049	220469.6526	311172.3279	214425.6783	248672.2074	248311.2878	258866.479	269890.1382	260575.9575	194122.9822	201408.1299	212504.9103	202699.8806	215356.3878	210535.359	180786.0215	206886.1197	214476.5723	142787.4616	191006.7953	187255.1502	168644.1279	179417.0612	201215.8176	199204.6581	189408.2659	161219.4592	239431.3732
27	2-Hydroxybutyric acid	0.596361128754878	0.890883630732203	0.0811544704377596	0.171450634673289	360784.4	106823.2	3.3773974192872	1.75591195165811	-10.4323170344275	2.16862641309469e-16	5.2263896555582e-14	Amino acids	Cysteine and Methionine metabolism	141316.99	219236.8506	151091.4402	167465.145	142971.0219	208293.4854	118647.8756	93169.90873	141333.2601	198493.3378	167647.8834	197569.4576	669574.587	422195.0928	379132.2475	471560.1409	654074.0462	172445.6012	142994.349	230851.3634	295097.5907	326220.0528	305744.5107	313310.7202	301010.7758	488102.4047	575672.7803	435880.7421	259391.4325	57915.33615	89223.68819	427024.0177	239740.0446	360302.8531	434640.1855
28	2-Hydroxymyristic Acid	182.771717285542	157.453987229799	24.8720803756557	30.3020339707015	2019.885	2904.496	0.695433906605483	-0.524014686005504	1.13437580185046	0.260842614606462	0.380988303758529	Lipid metabolism	Fatty acid metabolism	874.7603967	1e-158	7314.180215	4385.086346	1e-158	5697.630574	8457.253112	3927.821695	1216.906713	2039.93737	9044.059508	6511.513333	1e-158	1390.024877	1e-158	780.376795	1e-158	1e-158	3862.364898	1168.670137	834.2070122	2976.667964	7518.331754	1e-158	1e-158	1e-158	1e-158	1e-158	24101.37225	2055.265341	924.4179035	1292.49137	1e-158	658.4434983	2107.428
29	2-Hydroxyphenylacetic Acid	0.464408477429239	0.512519892468524	0.0631979889958041	0.0986344992939134	26050.37	22258.16	1.17037392129448	0.22696952828154	-1.17711699898481	0.243655856163684	0.362103071793856	Amino acids	Phenylalanine metabolism	21699.35165	24622.37963	14520.48558	19311.73974	22002.99944	58575.87173	16701.44914	28928.96175	12846.1651	16515.80363	48848.0248	26761.17136	38527.27394	31141.93225	12312.76339	24565.42574	46355.73132	12760.32306	13510.4583	16699.36202	20805.87631	19182.93043	13589.41199	17440.36388	21654.1442	29345.02099	74037.14535	15399.73211	23225.21318	18545.14928	22547.07229	37865.85873	24443.54077	16524.57793	22683.69733
30	2-Linoleoyl Glycerol	0.662608564800299	0.755621848192566	0.090169604608812	0.145419492486513	12423.15	17644.50	0.704080591685794	-0.506187520327526	1.64076725517303	0.110110668435156	0.211728758719729	Lipid metabolism	Fatty acid metabolism	11641.68468	13041.01479	11724.30328	12020.54715	40154.85221	29156.35656	6983.432526	4516.740087	6572.397861	3393.120105	11754.65857	9125.46046	16973.32367	20343.58615	29673.68572	32089.82135	21699.11725	15354.1049	8720.513059	5867.513161	9773.425388	10489.71291	5452.861196	11137.03048	26744.93909	3952.08015	23761.18975	6982.219016	4633.153018	11467.6944	6276.479061	6576.814366	9990.329173	6366.450511	16369.72515
31	2-Methylglutaric Acid	100.208333784963	150.211429242738	13.6366269859811	28.9082030362177	4252232	5560186	0.764764344214384	-0.386912833106656	1.73781427594441	0.0910656818896089	0.188115680017678	Energy metabolism	Citrate cycle (TCA cycle)	1e-158	8284939.057	4035416.827	1e-158	6425655.794	3111647.856	2895837.205	3858209.979	4018502.409	7043199.305	4435909.809	5943835.06	1934775.722	6380408.307	1e-158	6424720.054	3174377.77	4185616.47	4706135.431	5797776.087	8173557.941	2600197.747	4902269.753	4649360.394	3460117.141	3219694.502	3486847.164	3840927.279	2453296.369	4427297.459	1e-158	2931004.818	1e-158	3119385.386	2631126.583
32	2-Methylmalate	0.385759430045754	0.368570857545004	0.0524952092821644	0.0709314946063531	1363547	1669578	0.816701585670151	-0.292119066110243	2.10105186507372	0.0410698124745693	0.10681105906156	Others	Microbial metabolite, Carboxylic Acids and Derivatives	1433373.035	3010376.458	2674490.351	2660610.475	3040074.236	2635523.465	1287835.533	1284749.566	1418148.544	2046187.459	1399361.682	2194588.101	2389320.356	2697897.325	3097768.178	3296708.543	2244571.555	1324542.429	1350059.732	1014314.108	1262427.498	1320932.952	1204352.171	1369355.849	1120766.186	1209979.426	1247008.947	1352363.387	1156970.604	1440675.069	1632175.018	1526379.475	1613236.148	1434027.462	1992808.698
33	2-Phosphoglyceric Acid	134.979527383644	180.868072460968	18.3683871006643	34.8080767743828	228210.7	1498997.4	0.152242225370104	-2.71555953970412	1.48823038583293	0.147866870515244	0.260750603372004	Energy metabolism	Glycolysis / Gluconeogenesis	1e-158	46841.1594	22598.01454	1e-158	1e-158	1e-158	1e-158	1e-158	1e-158	1e-158	1e-158	8841.049464	1e-158	1e-158	1e-158	1e-158	159878.7017	1e-158	1e-158	1e-158	1e-158	1e-158	1e-158	1e-158	1e-158	1e-158	1e-158	1e-158	1e-158	1571776.032	1215800.841	1e-158	365455.8557	69924.38711	1e-158
34	2-Pyridylacetic Acid	0.703400079529973	0.699654481768442	0.0957206266600855	0.134648567796246	67430.53	53649.10	1.25688091692125	0.329847968210668	-1.486226817864	0.141211106106698	0.250849213059319	Others	Xenobiotics, drug metabolite	47616.87197	30866.15364	44445.30909	30159.16845	71502.36408	41596.4556	70664.60726	59333.62023	41501.34561	34722.08542	43028.91274	43565.63821	124842.7239	140553.5858	231525.7765	138630.1185	321050.3205	32712.20679	39881.46498	21894.71601	41977.58971	59756.51415	10793.33734	47938.24689	77096.86853	36203.82683	53140.98945	84431.81448	42415.0122	6300.959719	13182.70688	42337.33296	51953.35137	52578.69268	29643.83836
35	2,3-Pyridinedicarboxylic Acid/Quinolinic Acid	0.309645999486758	0.403238983404472	0.0421374833131477	0.0776033785387743	1375437	1666370	0.825409122823863	-0.276818711085651	1.70094704941949	0.0974453448561395	0.193021874879421	Cofactor, vitamin and antioxidant metabolism	Nicotinate and nicotinamide metabolism	1127869.546	1824703.308	1406903.802	1828994.443	1370498.602	852862.2123	1064302.826	1645608.434	1333963.128	1987282.554	1907901.334	2091478.113	1790912.438	1400113.651	1043822.057	1255553.505	2016802.453	1386074.902	956599.949	1160660.844	1543927.084	1421169.575	1487919.326	1062214.754	679550.4072	1147785.704	1139343.531	1269675.003	796057.9824	970930.1898	855895.8037	1433228.176	1705658.415	1689436.269	982528.3785
36	205.0483@15.64	0.450230726351307	0.899547406371329	0.0612686414490748	0.173117979072439	294694.8	654893.4	0.449988960035328	-1.1520384878843	2.70155233786491	0.0117360443378921	0.0463669948431475	NA	NA	258859.078	447583.9014	403403.3097	327625.2282	455727.4215	482482.8085	742174.9376	403770.8737	351486.9258	2032776.065	482164.5835	945204.3449	626175.3955	349694.1286	371469.9936	363815.9451	372428.2601	271694.4517	255216.2856	226077.884	258980.9251	277306.4396	218627.324	296503.2604	166741.2778	223769.2904	205356.2969	248698.9001	94852.54915	107079.4631	109591.5347	301258.893	276780.3388	279537.7467	237749.9928
37	246.1097@1.49	0.675472060621439	0.851063468879774	0.0919201046682684	0.163787240951731	252422.4	346755.1	0.727955839726654	-0.458077160589418	1.63758707709653	0.108927694446607	0.210012594893059	Others	N/A	285368.1026	406876.9874	686646.6396	596427.7044	858900.352	504158.8252	269209.1113	243426.0476	128738.7158	247132.5406	144770.552	290535.318	278599.1013	519284.8906	387844.9034	955268.3577	320967.4074	109112.4705	198916.542	128624.1956	95657.78141	126472.7576	96077.52857	129214.9411	131966.5401	169535.573	125441.0361	126606.4291	123995.8156	73041.22594	93424.88654	329333.0529	187423.5387	148292.5476	852080.7011
38	3-Amino-5-Hydroxybenzoic Acid	0.521575423602895	0.351424715106752	0.0709774250112823	0.0676317179555902	34809.43	26153.84	1.33094910728214	0.412455406655198	-2.02430984189913	0.0465846447429847	0.115741230753189	Others	Biosynthesis of ansamycinc (antibiotics)	19660.21184	18331.2303	23204.0333	17125.10083	23302.518	16600.12721	23175.9428	26860.29775	21519.02436	24808.72655	24925.47308	30155.12205	42761.39112	71727.34796	28367.68871	18615.18942	67450.93269	23028.83315	15012.36419	16661.30293	28943.23694	14792.54256	17190.96096	20144.92144	12371.51089	22938.23699	29168.07436	28051.84624	210843.0919	9292.250968	28741.06496	31145.77182	55785.28507	62325.70356	17428.0137
39	3-Hydroxybutanoic Acid	0.502319922972586	0.714154867220253	0.0683570832731659	0.137439168277565	121535.1	125579.9	0.967791023882007	-0.0472325363928081	0.209111123375301	0.835363440898627	0.888187893778981	Keto-Acids and Derivatives	Ketone bodies	230071.8661	295133.982	242120.1242	267195.1568	249030.6871	331680.1798	77073.77419	103981.5351	60061.58485	96760.63656	92868.69624	144301.8106	208754.4867	203851.4907	208133.5038	256199.2359	380942.2822	63657.85414	55920.18503	46137.92886	55035.43042	66198.13243	65656.96436	85800.57781	66927.37203	95925.29797	156285.4104	128961.1764	68200.87786	79241.56766	87929.56788	113256.4205	155465.5131	145118.874	187161.7794
40	3-Hydroxyglutaric Acid	0.339371608164004	0.335266828373803	0.0461826262883088	0.064522131203989	1421194	1688669	0.841606022257766	-0.248783066765787	2.0709554596426	0.0442264722406758	0.11180328472031	Amino acids	Alanine, Aspartate, and Glutamate metabolism	1338001.78	3174371.863	2246821.477	2181365.508	2391139.609	2054002.825	1325142.124	1230938.171	1783021.392	2514458.67	1872042.407	2804375.674	2477569.75	2404571.622	2550468.973	2772434.424	1712590.578	1335534.291	1342820.804	1287927.207	1528269.289	1771935.483	1596901.299	1563656.304	1351997.645	1438515.957	1283104.648	1391504.964	1259669.944	1562068.893	1767895.42	1667272.163	1730627.528	1552637.445	2015257.125
41	3-hydroxyisobutyrate	0.279822630469533	0.52503721272645	0.0380790368407627	0.101043458700729	122236.2	117173.9	1.04320330722115	0.0610203484009428	-0.402471467549371	0.689828195603142	0.774449977361913	Amino acids	Valine, Leucine, and Isoleucine metabolism	181752.6788	228608.8799	133075.5209	151223.547	136938.9106	169840.4483	92010.32133	108757.0078	132071.8337	241975.064	190180.4669	254257.1021	177671.8823	121641.2342	121693.602	131035.3933	190080.4295	67462.63009	65184.03752	93820.60533	110653.0013	116167.5233	116334.6161	107680.8195	86230.07171	141247.6144	147965.2692	125146.454	70895.54163	89095.845	92857.74492	132184.9269	164745.6384	161354.2132	212373.6965
42	3-Hydroxykynurenine	0.373629898540348	0.317169389936443	0.0508445891150946	0.0610392775528383	51185.99	64812.67	0.789752836906734	-0.340526880536074	2.68820545872743	0.00963876710750801	0.0391507225771252	Amino acids	Tryptophan metabolism	46722.26194	51166.51667	54610.56733	51906.71356	55673.04501	53134.81494	37789.5764	74641.25338	40262.21387	48172.84638	77163.65188	78135.85059	38633.53249	40139.05514	44508.88442	52696.83061	35049.23523	36973.80938	41618.95547	46175.63016	43010.09289	44766.00455	44535.05187	46652.55528	35538.45129	42191.38905	24326.44625	32422.86821	44196.50201	34308.42846	58384.32921	50452.55704	37496.69894	27943.28239	40708.18721
43	3-Hydroxymethylglutaric Acid	0.555322446689208	0.285111018852684	0.0755698131723596	0.0548696411611751	452666.3	474723.9	0.953535939521899	-0.0686407790101867	0.303631303817494	0.762345306810041	0.83008382051756	Amino acids	Valine, Leucine, and Isoleucine metabolism	368700.8706	713062.5233	450257.2487	360289.4807	548706.4891	402827.1332	281950.327	427339.1444	479259.7653	502447.2747	294914.776	541338.3404	412844.8738	502320.1433	269798.8391	1062531.517	232836.8731	211216.0807	374072.006	366487.5399	362249.2614	360911.2318	267463.2094	338539.6722	411735.2983	476384.6303	245144.0751	234872.0916	229980.219	269637.208	302557.1635	366643.6766	789974.0782	278629.9358	2655923.989
44	3-Hydroxyphenylacetic Acid	0.430268133637313	0.493565628100156	0.05855207666617	0.0949867494154573	37969.03	32467.03	1.16946422262831	0.225847726054389	-1.29574626715142	0.200316222749891	0.325457593366676	Amino acids	Tyrosine/phenylalanine metabolism	39818.63873	39835.9791	19958.20199	27495.43491	29303.60201	78559.67552	34034.60946	41634.91346	21947.43385	26525.03878	71194.90131	57717.46761	52429.95737	41955.2522	15757.84564	43887.24911	64377.63853	20110.87141	21424.41075	24089.6724	31756.8331	29339.02734	33668.8956	25742.92106	30053.50335	37592.08685	91039.9583	22509.01992	32585.47888	24488.47586	36844.47635	58411.80294	32216.82413	24813.9754	49847.36557
45	3-Methoxytyramine	0.593910486727615	0.661870164942759	0.0808209802983699	0.127376972632761	29722.24	53998.82	0.550423879632925	-0.86138503349438	3.64563987643632	0.000918556468904983	0.008001401530341	Amino acids	Tyrosine/phenylalanine metabolism	39107.54512	66422.51496	25080.44638	20223.66442	37476.56135	31195.47983	10174.82041	10303.74655	27153.7277	52575.93616	25284.03211	51450.47033	47216.36234	44784.96571	11534.47482	39243.39143	47315.14694	22294.80625	24697.83879	40751.20664	48455.46957	29893.3623	28071.34017	36546.80871	17469.01267	20437.08327	15286.79094	13701.92885	26761.12281	10783.04477	4526.617517	24676.23801	18315.69037	15875.73837	11533.98062
46	3-Methy2-Oxopentanoic Acid	0.487865993055845	0.409439771286832	0.0663901525468345	0.0787967207231303	86478.59	50858.85	1.70036463663649	0.765844159926181	-5.07168452064327	0.00000255956001916801	0.000114063323949597	Amino acids	Valine, Leucine, and Isoleucine metabolism	46860.3376	91017.78533	46923.30918	63842.39363	59335.07844	82330.38757	41933.69677	31838.804	53361.36634	66650.40046	67937.54316	64742.03644	115884.4979	72596.56558	52110.47114	104550.0757	68526.10143	67626.62392	41842.14194	67227.91328	73086.54583	88375.20139	54293.15212	95594.52639	46246.68873	86442.41172	189379.4922	44335.03559	47419.89107	33309.96642	26532.49664	59680.23005	36304.45238	44659.82111	121343.0366
47	3-Methyl Butanoic Acid	0.675441244018189	0.691762209021012	0.0919159110597368	0.13312969919783	41191.97	17271.55	2.38496081706622	1.25396556413913	-5.00168109672476	0.00000372477027201264	0.000122409495757506	Others	N/A	29853.21029	16352.8392	23980.6229	26103.91536	31762.2125	46629.62908	15254.62653	8842.547217	8424.71416	7298.507671	9280.359283	7296.966261	86266.85946	100729.9496	47545.92549	151732.0304	128787.8337	22869.16963	21437.05681	12670.64247	16059.25529	17130.12102	15822.65082	18755.55842	22091.86695	24041.05178	59912.49028	27000.11799	29228.01212	11382.28227	10474.84917	35554.45503	14742.87005	12099.20609	41570.43548
48	3-Methylcrotonycoa	50.9117302795136	0.769320309179385	6.92820895038957	0.148055762532588	35510.38	67045.59	0.529645275699714	-0.91690164148178	2.19725178009906	0.0361101713247523	0.0985047463182941	Amino acids	Valine, Leucine, and Isoleucine metabolism	58504.47347	56244.73646	61200.96466	44712.47716	56100.27967	30125.36238	42748.38848	35378.72556	28665.67935	37785.53682	56654.47619	58034.8023	38017.98615	38774.28563	18719.83653	30545.39118	30609.06159	45240.98075	40127.72763	75255.68103	17916.30866	89833.54548	34611.93073	38754.77894	36568.71528	37616.66194	19094.61606	33668.47511	24283.9562	10749.68343	52741.79093	74147.48401	43088.15289	30945.17157	20919.96277
49	3-Methylhistamine	0.167663002179283	0.311287134054726	0.0228160446712437	0.0599072368805877	13300.97	12462.61	1.06727001807807	0.0939252225163239	-0.98813672992073	0.329938186221396	0.454372016453465	Amino acids	Histidine metabolism	11014.25973	10262.57664	9493.288357	12265.1146	10496.33988	11754.42469	12600.23334	13356.90892	12585.5783	17334.97563	15632.28895	18484.59974	15084.93028	16804.05376	15088.56454	22907.99979	9349.479723	12795.99712	10578.12543	13939.74065	15975.46924	15153.80101	16895.58365	15539.25576	14020.0257	13537.82448	13676.11304	14470.65876	15059.3433	14348.40138	14316.76422	15420.17729	14306.37258	12373.53318	11605.752
50	3-Phospho-Glycerate	157.253203465548	190.029698398558	21.3994504949253	36.5712325081436	242115.9	1587495.6	0.152514375472915	-2.71298286240173	1.48315662319017	0.149196259831623	0.261686907079361	Energy metabolism	Glycolysis / Gluconeogenesis	3483.380384	44096.92625	23847.45158	1e-158	1e-158	1e-158	1e-158	1e-158	1e-158	1e-158	1e-158	9211.737067	624.4444937	1e-158	1e-158	1e-158	166582.0974	1e-158	1e-158	1e-158	1e-158	1e-158	1e-158	1e-158	1e-158	1e-158	1e-158	1e-158	1e-158	1637677.472	1266776.95	1e-158	380778.6922	72856.17746	1e-158
51	3-Phosphoglyceroinositol	0.278437160953565	0.190309393765966	0.0378904983203014	0.0366250599066982	6169787	7908840	0.78011275989905	-0.358245424259138	4.71972902505884	0.000014401596544666	0.000341171634686058	Lipid metabolism	Glycerophospholipid metabolism	7852176.987	9121557.386	9677516.682	8627000.13	9954710.134	9338328.87	6705923.518	6631104.39	6063771.247	6767106.977	6315637.7	6945253.801	9258195.645	9604110.58	9513330.767	10271368.04	10532448.65	6119478.182	5406962.2	4814522.583	5007816.276	5238567.631	4721360.099	5418624.875	4720016.034	5341343.926	6496136.295	6329483.049	4736077.722	5602493.213	3799682.167	6039626.069	6414283.245	6040340.202	5096785.002
52	3-Sulfinoalanine	0.705125740571519	0.831366880339921	0.0959554593834626	0.159996630719864	333944.3	596928.5	0.559437688098323	-0.837950646577309	1.76085749487099	0.0883561887352128	0.183567599010227	Amino acids	Cysteine and Methionine metabolism	322727.8897	305993.7527	186963.309	122624.3052	345954.3502	174802.7616	135914.0393	231998.441	130756.7388	198426.0898	434834.6543	349014.4561	190953.8082	517226.4728	123609.767	130849.6821	1293279.475	285283.883	157614.6988	446617.3686	639880.4227	248429.1767	135629.5708	148220.8791	368100.9188	225969.0606	401011.052	176028.5785	102348.9372	235411.428	134943.4282	199026.6759	192615.7192	147630.8041	112765.3322
53	3-Ureidopropionic Acid	0.427270142666686	0.373700647346014	0.0581441017699752	0.0719187231138528	79038.62	61552.97	1.28407483830593	0.360729287901383	-2.0719555461751	0.0415326304844973	0.107243185143898	Purine and pyrimidine metabolism/nucleotide metabolism	Pyrimidine metabolism	86310.3647	116103.1759	110165.8694	123596.0659	58309.50383	51268.35604	38839.96612	48466.44987	39058.32385	51387.7248	51794.99732	45164.0858	150792.406	357866.762	131801.5812	149265.1801	218140.5135	56540.07089	43284.42118	52793.303	55971.73256	50795.31668	49319.10231	52801.85879	46398.71899	55574.63678	68292.29671	69883.37672	48105.37436	94818.52298	63266.01634	68123.69619	81408.64554	105298.1631	67359.47273
54	3,4-Dihydroxymandelic Acid	0.536332311808597	1.06666163963021	0.072985583138797	0.205279128258249	27309.17	41271.47	0.661696082063469	-0.595759357578903	1.26498005715268	0.214486494783616	0.337942077085511	Amino acids	Tyrosine/phenylalanine metabolism	26714.67323	16320.94895	43722.6989	25438.27142	20890.1016	39544.60261	30693.05764	241347.6472	12002.0645	89795.00695	148133.6196	132387.7168	22615.11768	25534.57566	25706.28329	28366.31694	20474.53194	18378.13566	33506.88049	21863.20294	19640.49605	13342.29087	17886.42311	21221.46968	21932.23673	19098.22457	20247.00493	30877.36386	37055.68231	9861.53517	16028.29444	45188.40386	20081.23866	17782.23638	21611.99699
55	3,5-Diiodotyrosine	0.545643751013471	0.507443780700303	0.0742527095178464	0.0976576011286404	119471.5	204407.9	0.58447594246602	-0.774784451480744	3.42903704011188	0.00161595342885789	0.0113430517384879	Amino acids	Tyrosine/phenylalanine metabolism	119956.2885	73109.52318	161944.0764	85155.20281	200206.8081	109433.8637	190883.0212	127437.4696	315411.9121	122820.7601	279095.5578	188775.059	79477.74925	135632.7444	120015.9859	124288.7385	59760.63081	56533.71008	92276.83416	67161.43759	76340.64763	72563.84984	123621.5673	109094.306	254920.4672	105939.0401	166142.4513	123368.4328	161050.7018	109141.9772	91957.86752	91093.49731	124578.2408	121423.1707	47842.4173
56	3'-Sialyllactose	0.277289766489289	0.44771317432413	0.0377343577107921	0.0861624405719261	48430.86	74141.49	0.653222102765941	-0.614354487375193	3.8982990308238	0.000495402042991096	0.00526728936886122	Carbohydrate metabolism	Carbohydrates	78443.53431	83523.53304	69358.63995	63400.30165	98989.18924	85043.39406	52018.83289	102866.7118	47416.7317	88156.37816	103313.9193	162038.8336	56988.49396	61667.2194	47940.73041	68569.75082	93640.91903	37086.10211	38567.52478	43702.59425	40755.28069	49692.16961	50822.43245	43423.76815	37068.77365	53237.91602	52066.73357	51182.90475	33013.94454	52940.28342	48625.24879	52697.99206	67819.65948	62412.94759	39682.05607
57	311.1092@0.88??	0.740266682675555	1.06861300091825	0.10073753589655	0.205654667913229	59901.82	189202.54	0.316601563594231	-1.65925971438361	3.83079797003045	0.000672408220896597	0.00656961005011135	NA	NA	38593.68338	39763.72115	28696.90521	28316.07362	48520.84187	85848.63442	35299.31788	32988.82181	15440.27673	54298.26319	83729.85352	61055.33596	38202.89029	76586.67571	15317.13933	28864.67898	30334.31728	46880.71429	46043.33653	63320.13659	82620.08883	32630.10544	40021.31662	74857.01192	40430.25989	26222.26148	13456.80062	8123.061348	15163.60637	31401.78546	15455.40353	25613.42968	32967.49071	10209.60628	22987.03702
58	351.1802@1.28	0.735710650723106	1.24505723050497	0.100117538477921	0.239611375729512	102976.6	126003.7	0.81725060454574	-0.291149555687946	0.832079791834703	0.410233350909351	0.535376737739098	Others	N/A	76700.42928	362774.6752	274723.24	107876.6847	195461.7752	212666.9094	23516.85859	23964.08148	9639.426525	20203.47832	26614.23159	54218.49412	120182.68	105383.8574	88795.40209	359626.1985	141344.0747	43560.56853	31841.10691	29836.91217	28729.07922	37702.23278	43914.60855	225020.3412	223786.0876	213639.1178	87232.71453	108189.9279	36977.11884	76375.36348	99684.37284	96280.41028	106838.4845	132933.9998	51685.03939
59	367.2165@1.16	108.730142898094	0.905115440221416	14.7962983200128	0.174189547686507	3625.154	4991.979	0.726195763243395	-0.46156958166686	1.32653161500545	0.189095424121392	0.312136967214079	Others	N/A	3455.706897	3402.728969	6198.43913	5929.511062	10723.16984	10698.32823	2364.54864	10917.58434	521.1761883	2936.701713	11961.66389	4551.583534	3670.356986	2211.848422	4869.910442	32318.99505	13426.88172	3936.54356	1853.409826	1696.328411	237.3812861	1645.376944	1857.879357	739.6330896	3150.133152	1e-158	1172.144777	1381.340286	1e-158	3672.622166	1161.361717	1693.684808	1e-158	2060.666753	753.65398
60	368.2487@1.08	1.06368103178849	119.382953045834	0.144748654275496	22.9752600258883	15601.72	10167.19	1.53451641997445	0.617784083333866	-2.04883961593949	0.0444714298673136	0.111952596122356	Others	N/A	14336.63316	39195.98503	29405.45353	15201.19856	9099.294997	7074.860722	8488.043361	8466.543711	1562.371626	23017.09414	1757.407832	3193.066702	21402.82406	51049.59366	34589.46167	24869.88353	46446.17827	14973.98683	7268.193306	4679.009164	3018.014102	2310.738085	1294.100735	3083.037102	4838.370001	2628.804118	29438.75757	34613.44683	30418.46923	10158.7245	5792.639997	3554.241015	7162.722795	26364.55979	17091.61757
61	391.2472@1.07	0.515884674824636	0.778809139346379	0.0702030121912212	0.149881888749658	223123.5	239417.6	0.931942764441712	-0.10168674085726	0.452949295196942	0.653218068519975	0.744915873091391	Others	N/A	549645.4574	195512.797	313585.2949	267277.0025	194370.6062	267887.5515	242795.5147	138794.9653	119224.8002	82803.83083	208725.8381	179076.4796	276362.47	401250.9234	257655.8935	243922.2011	488672.717	212015.5733	187944.1506	224708.9019	269589.5473	279590.867	216965.4037	147653.6504	107144.8692	160483.2641	117742.0991	101845.5568	130625.368	214972.3144	173879.6815	149969.9785	213474.2477	179795.1525	144199.4814
62	4-Acetamidobutanoic Acid	0.262120829012689	0.336331416991756	0.0356701267798003	0.0647270113790395	136266.4	155782.0	0.874724936128693	-0.193098672993981	1.5620542012891	0.126017197193238	0.233019011689799	Amino acids	Arginine and Proline metabolism	136140.7411	205702.6289	193254.4818	182287.877	170675.0842	131956.4498	108579.736	206020.3116	122174.9014	193199.6471	164904.7607	159158.5434	163444.9151	112931.3362	142641.4288	160758.9414	111369.6135	98710.49749	125554.5498	113693.1422	107749.6534	113651.8737	108310.1138	246764.4871	203108.0607	162019.1289	121102.8667	108353.8533	162518.1866	98800.20528	117480.2147	139182.5613	103322.9313	125126.5717	143763.8309
63	4-Aminobenzoic Acid	0.6711097190839	0.645530779260537	0.0913264651765618	0.124232456392087	69059.77	56159.08	1.2297169041943	0.298326227822152	-1.39048620056368	0.168314113609893	0.287007321084793	Others	Bacterial metabolite; Folate synthesis	48089.45966	31598.85371	48269.63933	30971.66255	75934.96944	42042.66769	73077.84022	62147.35105	43455.29341	37095.62882	46007.63733	47383.56361	126391.8598	140047.0664	232073.8249	139393.4943	317479.0798	33636.6271	41142.5847	23018.10114	44007.23216	62802.46102	11604.5178	50750.74581	88399.48216	37800.51429	55505.71533	87072.93556	43390.28487	8144.623644	14849.65777	43155.08817	54809.93987	55297.65323	31312.34939
64	4-Aminobutanoate (GABA)	0.388813177187084	0.570699733325676	0.0529107716321501	0.109831214887342	28699.12	50777.40	0.565194751995967	-0.82318002501265	3.11164702546184	0.00408059290236299	0.0216931519735915	Amino acids	Alanine, Aspartate, and Glutamate metabolism	18242.96515	35306.16339	33759.03589	41614.88476	40035.20191	44211.97989	54865.67886	25922.27124	31491.76646	102262.1118	36441.61873	71034.28253	59499.25462	31562.65311	67034.58529	41198.44505	28613.81143	18564.32625	22210.86402	17528.33382	25314.67776	28673.3109	23287.67225	34441.30368	18761.24982	18702.05842	20686.95083	18232.05025	15144.50513	18785.78323	13355.56317	24974.25393	19871.07652	19574.6527	26381.54736
65	4-Guanidinobutyric Acid	0.592198115245501	0.704799095307622	0.0805879560549659	0.135638649133487	42584.5	103233.0	0.412508597057143	-1.277503908129	3.08703244174749	0.00420557250842287	0.0218187330187408	Amino acids	Arginine and Proline metabolism	29983.91797	46621.24327	71878.33173	57720.55668	90708.22027	107246.7109	89436.12026	352413.9431	76448.2131	366243.0043	203373.1452	340512.6899	84738.39138	47006.89333	48072.17271	59705.1143	20568.92296	21744.5077	41809.8527	22626.05806	21390.63353	25227.40316	26352.80864	31216.73956	26087.66687	26707.19732	21686.19242	19552.11331	32940.83902	20510.44349	38940.43895	60966.70312	22003.37884	34569.60749	86667.61542
66	4-Hydroxy-2-Oxoglutaric Acid	0.366648547414642	1.10375005991813	0.0498945475610287	0.2124167980706	62307.24	135020.13	0.461466301358175	-1.11570279617889	3.23231951924192	0.00320416921641052	0.0178201103343447	Glycylate and dicarboxylate metabolism	Glyoxylate and dicarboxylate metabolism	119586.5435	133812.7237	341207.8045	193219.2263	315270.1087	229086.26	76362.07879	102448.8329	52549.16355	61768.21903	38182.86688	60815.79662	62960.23095	87403.97679	38115.32325	51321.88509	57289.44742	77434.52957	119187.6343	63315.35368	52139.34899	37182.90038	44342.23109	42967.07301	37982.26777	54203.04541	38506.80091	54399.79475	64229.1964	39218.80671	63065.37855	55569.16294	68858.30703	49307.61196	55710.76023
67	4-Hydroxy-3-Methoxyphenylglycol	0.574201393380051	0.473615895093921	0.0781389124097913	0.0911474215083203	796458.6	449896.0	1.77031713996124	0.824007832209227	-4.47196493268823	0.0000257532758625076	0.000517211623572028	Amino acids	Tyrosine/phenylalanine metabolism	307096.5629	318782.6374	483753.2206	509757.0863	488085.1353	804628.8124	389227.725	127966.0859	890629.1041	660807.0519	862032.441	296798.1258	558660.4226	733022.0272	438983.0787	635767.2806	392107.5482	341160.4371	574942.8747	919302.5047	948688.0968	1103051.146	1855138.881	384866.3039	968513.8652	782635.7407	1188509.59	988942.2448	431841.0328	298904.4615	370949.4187	906281.2061	353426.3667	238581.5415	1007317.055
68	4-Hydroxy-Proline	0.20317178006958	0.27836332887365	0.0276481772946353	0.0535710476192408	394122.4	591392.5	0.666431177263831	-0.585472199838492	6.03768426662486	0.00000081917234301346	0.0000455585849229793	Amino acids	Arginine and Proline metabolism	499260.0919	546734.0247	601771.7262	685975.6315	616506.2499	685404.4602	517552.8238	513693.5552	713273.0753	872661.1042	757431.7366	865662.3354	415705.4286	449848.9602	503602.7922	605769.9525	542445.9786	338535.7199	301602.0517	346457.82	365627.4176	434466.6648	449868.8279	416569.7906	284051.3174	401468.6908	450136.8348	451255.8697	290764.8015	415219.9714	361217.0258	373902.6131	497189.406	411373.3077	390696.699
69	4-Hydroxybenzaldehyde	0.769224330968274	1.20473113837423	0.104678172700336	0.231850615680494	240813.0	530452.5	0.453976557750223	-1.13931029272509	2.28083175381869	0.0298282551659448	0.0862633139399122	Others	Toluene degradation; Bisphenol degradation	284806.8588	1698578.973	789873.3915	1776382.719	1959425.564	1004204.844	252255.7596	194986.714	98440.7623	84925.09327	177732.0259	149771.6065	435909.2799	1051901.315	433682.9801	1296140.613	273708.0143	138200.3423	163736.9586	93039.72948	108324.7158	92765.05561	118890.4643	100452.6368	87223.94533	78321.03471	347721.7666	156246.6461	279731.59	50481.83555	73942.30648	305098.8197	56371.50357	63155.17839	277997.6057
70	4-Hydroxycinnamic Acid	50.8645329981193	1.23404642873634	6.92178621390832	0.237492345941141	25537.89	52131.77	0.489871914957041	-1.02952351262291	2.55419310640404	0.0159298363552575	0.0561818130968349	Others	Cinnamic Acid Derivatives	29890.50465	218780.1782	73815.33752	164653.5744	108549.2242	66286.08113	31089.85603	30274.76307	14206.72102	13106.91271	21549.61258	36243.52579	46470.92567	68556.91313	58207.72772	107257.4693	29263.89497	12427.73437	21851.37888	15049.14016	11473.55108	10769.35965	12889.00104	18364.68125	23925.51351	15892.77734	18110.27801	13483.47875	28783.18173	4682.611368	13607.75893	34535.75506	13396.63347	12977.62708	37151.15171
71	4-Hydroxynonenal	171.731383841295	183.275351825977	23.3696812907341	35.2713579041837	3192.889	5916.086	0.539696177506547	-0.88978062568294	0.983169524031037	0.332095934332435	0.456474069434126	Lipid metabolism	Oxidative Stress; Lipid Peroxidation	69326.92188	6538.841004	6154.809349	10345.30272	5287.119492	14392.54669	1e-158	1e-158	1e-158	1e-158	3275.802357	1e-158	1e-158	3651.593174	1e-158	1e-158	3640.642223	1e-158	1e-158	2429.676587	1e-158	4517.130011	1e-158	1e-158	1e-158	1e-158	1e-158	1e-158	1e-158	1e-158	6593.207321	1e-158	1e-158	1e-158	1e-158
72	4-Hydroxynonenal Glutathione	0.614009215466885	0.697337353389901	0.0835560708478045	0.13420263623188	26060.11	40379.49	0.645379869829956	-0.631779515744585	1.80759134448229	0.0782513879363527	0.169388483467015	Lipid metabolism	Oxidative Stress; Lipid Peroxidation	22967.65069	48369.09708	34881.65832	192294.665	58045.87927	42935.47565	80062.90578	28443.51506	21382.23673	54722.71996	27294.53684	39178.80614	39250.11689	26334.32624	37884.99349	47717.887	16275.3641	18208.30368	14761.97475	15719.06014	16237.29978	14569.96857	18257.00179	17815.66944	71820.43303	31292.55981	10600.43693	11396.78423	181855.9857	54872.25322	16317.96421	22155.16371	13015.18768	11797.12624	13754.69927
73	4-Hydroxyphenylacetic Acid	0.431606432184637	0.493031591661667	0.0587341960308617	0.0948839740549511	38056.89	32399.71	1.1746058838181	0.232176769692345	-1.33199246219763	0.188147390970309	0.311282754397101	Amino acids	Tyrosine/phenylalanine metabolism	39747.74891	39765.05842	19922.67006	27446.48431	29251.4323	78419.81436	33974.01705	41560.7901	21908.36045	26477.81579	71068.15179	56989.17834	52336.6154	41880.55853	15729.79167	43809.11588	64263.0259	20075.06767	21386.2685	24046.78514	31700.29585	29286.79456	33608.95427	25717.67229	30208.73799	37661.51181	91549.94664	22635.11113	32768.01647	24624.02396	37048.41713	58735.12274	32395.15002	24949.94556	50120.50818
74	4-Hydroxyphenyllactate	87.0038620680621	0.626072869808517	11.8397259843467	0.12048777997209	284473.9	200823.7	1.41653549854923	0.502366756279526	-2.84922198262912	0.00567124399483841	0.0264025677970215	Amino acids	Tyrosine/phenylalanine metabolism	213746.8149	196318.6856	226358.0341	257257.9685	249891.0283	136841.9519	155913.879	95222.39096	152010.6667	181785.0157	228553.3726	246096.5833	473618.914	334292.0745	217340.0712	219617.2523	1e-158	247054.6885	190135.141	204029.3051	261420.5837	291671.6831	342161.7001	278167.9092	102218.0531	272949.8486	244103.857	270933.5812	214269.3348	61364.04752	77211.6369	395203.5587	95996.16716	277826.4079	324004.2555
75	4-OH-Valproic acid	0.623061609042966	0.415951735849126	0.0847879455818182	0.0800499488874617	284799.09	13914.08	20.4684096972276	4.35532711072938	-12.3780643993382	2.66293983616564e-17	1.10362201118832e-14	Drug metabolism	Valproic acid metabolism	16672.6905	18037.03834	8786.650268	9041.399695	14596.19744	30107.31206	16510.10201	8574.021707	15009.52158	13723.4271	19846.77527	16969.32398	560532.2813	379181.1639	213359.0581	528948.3879	444618.3527	132798.6485	94144.22585	160343.7449	224132.1058	317674.6323	218348.5415	253423.8248	168419.2884	286424.64	538074.7382	143380.0577	115425.6995	89884.37418	91353.51295	134435.1524	154548.7251	125452.6243	176594.5757
76	4-Oxatetradecanoic Acid	0.732998515404913	0.653241231458198	0.0997484636088685	0.125716333609384	3154.053	3627.431	0.869500481194542	-0.201741268946314	0.895265718821488	0.37482264411349	0.499994043715965	Lipid metabolism	Fatty acid metabolism	9084.356565	3134.255574	6761.556354	5839.350668	4417.393392	5849.122998	6525.940105	2277.094362	1689.474558	1277.578046	2353.062673	2228.197798	4785.666104	8348.801641	7456.998869	6732.554272	4051.977111	2255.413806	3477.59946	1737.821878	784.1716733	1839.668135	1352.827788	1481.044194	1319.531199	1406.877917	4863.432246	811.9478314	3687.912776	1775.465206	2291.24796	3404.511583	3453.269012	1756.294763	4985.218563
77	4-Pyridoxic Acid	0.480259764204035	0.521277681752873	0.0653550759049584	0.100319936627522	32730.55	20942.43	1.56288214882418	0.644208994129534	-4.20508480020652	0.0000825153701309591	0.00126933218307837	Cofactor, vitamin and antioxidant metabolism	Vitamin B6 Metabolism	23331.23173	24632.16888	15171.8837	23176.39436	22210.40029	14278.92471	28513.55526	7241.264617	27550.65372	18804.16157	14595.74143	13382.42045	29165.64333	35920.54261	20215.70726	20771.47432	22943.68417	30150.5968	25182.25481	41671.49165	45713.64776	38989.31203	46544.79438	26237.43871	19439.74206	37222.58854	30146.94797	33656.92399	17505.44311	11478.65537	13614.12764	46673.36233	13518.45757	18711.48195	45412.96962
78	426.1906@1.25	0.619989449050618	0.851460460752761	0.0843698775601823	0.16386364207331	47651.21	78054.99	0.610482558514196	-0.711978016881107	2.16309062484598	0.0377322311659773	0.101792549003737	Others	N/A	25519.92426	59642.5868	162767.5807	117005.3937	274676.46	106726.6099	25885.4347	42843.01358	31432.90253	31598.84815	18799.67666	5115.174171	48864.66954	168172.3075	134289.7808	163902.6891	175283.5048	21145.50136	38278.48524	22262.61455	19503.20098	24003.7122	8225.75775	31218.86557	42343.41849	37524.71831	34934.8883	29424.81672	18884.25796	26088.50769	36576.36896	55376.19525	33911.48086	37576.82408	72640.92989
79	435.2731@1.19	0.55920776758531	0.941238584095506	0.0760985383769386	0.181141449966401	620399.3	696081.2	0.891274322593399	-0.166058552103824	0.58780536235204	0.559725150652146	0.665594216976153	Others	N/A	548033.2176	1403139.283	1446836.959	672823.1791	1157924.223	1366956.311	339496.7419	188826.8693	150798.1676	167784.7898	214506.7041	380548.228	718679.4905	592376.6758	660840.0151	1815543.054	1150775.048	318912.2048	344109.6578	252572.2591	290591.3252	320251.7066	335839.7083	848477.4397	1024588.064	949761.6784	489787.8437	576902.5571	300423.634	508835.3796	640603.1114	568435.538	682465.5263	988978.5084	302611.3006
80	5-Aminolevulinic Acid	0.536009421362912	0.646519660735499	0.0729416433146444	0.124422766720675	1957995	4620900	0.423725897552425	-1.23879678792579	3.95641424130056	0.000419375798761305	0.00458949893765002	Porphyrin metabolism	Heme/porphyrin synthesis	5525319.833	3899636.27	6444075.751	4635909.34	5490948.412	9122525.075	6390059.242	1998325.921	1896184.024	6127220.304	2585775.096	3161124.883	6021240.323	4035006.794	5064284.489	5951231.516	6515211.558	1378194.34	1222164.81	758075.7937	814694.2909	1114798.607	1421468.011	1694431.968	1301431.328	1608972.146	1953106.506	1377252.453	944191.7093	1222027.056	1274588.92	1719701.448	1590001.043	1569225.436	1371455.073
81	5-Formyldihydrofolate ( 5-F-DHF)	0.42550406107852	0.481740782437732	0.0579037685069124	0.0927110568066819	38916.94	56658.35	0.686870337734862	-0.541890311363614	2.73189437740997	0.00959912440423225	0.0391507225771252	Cofactor, vitamin and antioxidant metabolism	Folate metabolism	40852.8197	41640.75568	71526.19044	39392.98553	49877.21158	36042.4947	30669.84667	18634.81499	66208.50435	54336.30948	29356.41584	42059.47064	43209.06937	83469.71942	49041.18009	58173.37454	19180.7494	33437.5427	48606.37104	40907.46086	40083.46171	61316.53711	37169.46129	39050.41545	27830.66395	32155.5805	37429.32216	49567.47944	31209.67297	55148.7934	64232.0211	28082.64276	44688.48055	31754.66279	25897.25102
82	5-Hydroxyhexanoic Acid	0.534085253067814	0.88499685139301	0.0726797971756316	0.170317723461242	20789.40	19275.09	1.07856305729312	0.109110524931107	-0.50017281847539	0.619336472634489	0.718748426508404	Lipid metabolism	Fatty acid metabolism	50148.0168	41207.474	37564.82392	21371.83975	26949.21679	33662.76747	23658.89291	10519.30334	8067.044873	10127.20564	8465.377363	11970.21692	45876.63502	44659.39947	26606.64664	46301.70016	31762.22113	11254.77447	7954.407418	8152.638056	8757.259001	8683.402836	14318.70543	20271.26778	14079.56813	15748.99202	17746.41757	13248.93984	15287.40934	11634.5899	14516.71446	23674.15631	15134.20616	20493.08548	28801.76337
83	5-Hydroxyindoleacetic Acid	0.412156700839982	0.510553715562345	0.0560874228403828	0.0982561083718945	469919.1	570620.5	0.823522989447452	-0.280119170134413	2.12389974186415	0.0395097489588031	0.105020398886818	Amino acids	Tryptophan metabolism	735253.1219	1018244.766	747371.9178	595435.8436	680706.4217	639702.6604	398216.3931	363559.7078	479574.3211	758100.7661	617231.8201	765441.2655	697688.456	664275.6965	418490.2661	544634.3192	619358.1631	667268.8736	501718.1783	728603.0144	769747.0294	644207.4694	563187.5381	420934.7651	421055.2084	551844.3601	655924.2222	575807.9799	825274.863	487910.8574	386808.7682	652120.2728	526149.9176	524735.1974	444956.1928
84	5-Hydroxyisourate	70.9474035989522	119.460211613215	9.65471874404066	22.9901284441131	21520.83	40424.40	0.532372280108054	-0.909492640827215	1.17003104585678	0.246871285817995	0.364261101319204	Purine and pyrimidine metabolism/nucleotide metabolism	Purine metabolism	6864.506846	3458.296128	28377.54504	1e-158	1083.229766	8138.834618	956.8840941	77857.18736	497.9343522	57445.66252	189368.4805	258929.5871	12276.74566	2840.746721	1230.961244	2423.89851	6188.918529	1674.253462	5848.044456	495.7786822	1445.417277	1497.344232	2043.448025	2304.581179	926.551397	690.0960149	614.3464801	2835.383429	5103.802958	5425.077299	22508.92135	5704.392585	18719.54794	20417.50648	2064.22822
85	5-Methylcytidine	0.557958374455888	0.545819930712375	0.0759285175072041	0.105043094641951	77135.97	111288.62	0.69311642106803	-0.528830396217819	2.28598944632641	0.0263162017202831	0.0779779255891996	Purine and pyrimidine metabolism/nucleotide metabolism	Nucleotide methylation	82336.81203	130051.4519	123631.7395	118721.1517	206018.7784	154982.7079	73164.64621	299314.7029	25444.22601	120978.1043	189820.2482	235035.8129	71297.604	126184.2714	73072.98356	117603.3963	75863.05596	52584.84724	114089.9243	76292.66652	47738.47743	38082.4231	59615.89238	57447.24078	53748.82821	113581.409	88406.47246	38661.84681	385422.4837	54451.26279	38692.52577	69027.3664	42803.75844	28993.47972	75698.72356
86	5-OH-Valproic acid	0.726331858715827	147.83340693104	0.0988412465433922	28.4505524289518	740922.99	34526.96	21.4592593729654	4.42352837986398	-12.0276863373206	3.05289629650987e-17	1.10362201118832e-14	Drug metabolism	Valproic acid metabolism	9852.199062	188191.338	977.8031405	1e-158	1e-158	141644.7721	21355.93995	32684.59157	1737.356803	19045.08094	28485.29983	32720.79738	1243558.583	980570.2858	415377.3733	892362.6641	1023633.5	327677.6031	235558.2988	312375.1766	499284.8235	576576.1061	500821.9692	848932.9383	694871.1564	785441.6457	1049531.406	394375.1448	182454.4635	69351.15551	92855.68246	514545.3922	256622.1102	317819.3324	629396.052
87	5-Oxo-Proline	0.487466465493893	0.365449251236573	0.0663357837321146	0.0703307411921942	16092789	18376940	0.87570558536949	-0.191482181591222	1.25053029700451	0.215137623477675	0.337942077085511	Cofactor, vitamin and antioxidant metabolism	Glutathione metabolism	36501885.37	21484157.38	14928796.8	20627755.6	25012823.78	23363574.24	17805370.05	12300022.38	10521023.23	12327739.69	17915472.54	17044875.33	24841048.33	24717633.91	16617026.48	22343713.88	15265989.25	8484447.121	25344124.42	19902380.71	12370962.43	12286409.4	23389142.44	14503347.1	19930393.53	25006984.16	28682954.52	8469512.816	66914004.2	9096741.131	9567511.61	14665444.56	15119476.35	6457292.787	11300660.48
88	5,6-Dihydrothymine	0.678743335769187	0.932886853648678	0.0923652688305034	0.179534158692509	46630.14	81387.46	0.572940106497979	-0.803543763190722	1.51537953799595	0.140809999301652	0.250849213059319	Purine and pyrimidine metabolism/nucleotide metabolism	Pyrimidine metabolism	182975.7572	80682.1406	68332.27744	77741.16944	137007.1619	556846.4293	66980.26796	35434.5107	19372.98718	25254.39594	39654.0218	45130.3101	43040.94638	82360.53696	55749.88917	118471.3594	108988.9132	17724.33689	28407.38146	17699.1617	14734.7466	16745.8794	15934.69973	19928.10109	40924.2333	30752.06471	114015.0196	18509.92197	33084.72773	18076.42514	27781.17253	65955.56671	36407.93945	15182.61766	119950.6565
89	5,8,11,14-Eicosatetraynoic Acid	0.598224566729195	0.73422937420152	0.081408052226893	0.141302508947393	125414.4	164056.2	0.764459983834808	-0.387487110154178	1.44762102841434	0.154767993655774	0.269631950393071	Lipid metabolism	Fatty acid metabolism	200623.7268	144235.8435	238809.0037	322031.4039	420661.8095	422304.4559	117682.8437	62428.2008	62274.70722	38581.0259	45191.85682	79336.15531	190476.9345	265198.5704	239745.6342	328912.7354	195987.3226	86649.79177	100036.302	99940.55006	72453.57321	66561.08457	90154.92295	94216.34083	75802.57762	53804.5479	95434.17973	59800.10553	213521.292	90398.7465	89158.22886	182476.1545	97592.91774	71659.46612	102256.2458
90	5'-CMP	0.858763853613745	0.39427818891942	0.116862958383324	0.0758788728360751	43992.92	81402.16	0.540439221760209	-0.887795714476908	4.41685021452187	0.0000357092847817252	0.000630344256586103	Purine and pyrimidine metabolism/nucleotide metabolism	Pyrimidine metabolism	80408.38204	75222.75916	65116.39378	60347.42954	169327.05	102032.3496	69614.51906	59371.30587	50334.8775	45134.52594	52394.73104	77453.33577	152706.0066	193859.8956	169319.1955	170095.574	136587.0558	27477.80494	30849.74588	13763.23206	24783.96121	31268.42433	8017.284948	25170.99797	38480.72233	23736.44055	34700.66351	28649.91864	2240.563349	10285.35899	9477.341496	28018.72491	21113.94034	7984.856173	23051.24955
91	5'-Methylthioadenosine (MTA)	0.523438369292873	0.585285310490389	0.0712309398090025	0.112638210521453	1796350	2675985	0.671285526637855	-0.575001557602405	2.62599328000185	0.0123277366080194	0.0481781273924217	Amino acids	Cysteine and Methionine metabolism	2921230.435	2574813.469	1753891.254	1866568.011	2772995.788	2285446.248	5973136.723	3211886.862	2584354.705	4133560.067	3414735.964	2302053.673	5987727.171	5190657.148	1934886.125	2127780.704	2505935.335	1726643.336	1547899.046	1279922.975	1879803.477	1758584.159	1272473.833	722250.1545	1002912.837	1535997.357	1962570.753	1094723.142	503197.9593	488089.0493	585635.4677	1848628.758	1201476.517	987672.3059	1743776.05
92	5'-Phosphoribosylglycinamide(GAR)	0.76889167029011	1.22631504243217	0.104632903315947	0.236004439953166	593124.7	2958776.0	0.200462860317915	-2.31859312104181	3.16641700725206	0.00376520845633364	0.0204680128866859	Purine and pyrimidine metabolism/nucleotide metabolism	Purine metabolism	918969.447	689030.5517	9855470.223	5643154.52	4963305.795	14557411.04	899710.8154	10128138.44	706678.4744	3153989.338	3197633.419	2848655.644	643791.6458	955877.3378	1305211.636	1307469.165	522642.3313	461716.5745	1420290.908	227394.4944	258135.902	238889.8969	213355.7718	357771.3217	304881.3086	179472.3294	361661.3127	285445.3851	368582.7466	384696.5471	293271.5767	464550.5258	280759.2714	194857.2859	627830.8386
93	5(Z), 8(Z)-Eicosadienoic Acid	0.814179825402993	71.466465508183	0.110795840616979	13.7537276997269	2251.735	2589.422	0.86958981579673	-0.201593050549727	0.525401179712474	0.601625926247629	0.703843923425624	Lipid metabolism	Fatty acid metabolism	1777.358458	2820.283579	3212.733216	7859.469762	13057.53991	7108.437437	1817.580146	592.6301005	858.5255791	2449.551429	1145.239513	2587.527347	3634.245888	3822.08192	3853.866748	8706.776704	2834.29548	2754.027145	2204.14497	1418.992868	1089.630848	1458.104694	1309.10437	2142.675926	166.5926193	1474.326168	1389.450089	1651.916273	18367.61892	1181.127476	696.8216617	1266.31381	1690.909071	2217.505094	364.3389347
94	5Allotetrahydrocortisol	0.650138994489538	0.462319668216495	0.0884727110214162	0.0889734616321506	14446.86	22175.04	0.651491947703364	-0.618180747375942	3.9776345444391	0.000255307997438762	0.00318254624393492	Lipid metabolism	Steroid metabolism	35145.3488	12728.53873	15300.65253	24252.36576	26342.93271	21039.94885	21317.16663	16074.4484	21772.62856	32117.75651	16621.91658	4700.484881	14274.96672	29368.4059	27428.51404	29549.54673	18236.21872	15929.44379	22379.9042	15475.87385	10512.61164	18641.13392	18760.50239	4835.022411	4421.209882	8119.548588	10563.31825	2252.709003	14251.84278	5076.101112	8523.16126	12459.05746	8238.510965	6308.618138	24689.06232
95	6-Hydroxynicotinate	0.45237284273594	0.419407903677804	0.0615601465664085	0.0807150886962122	29333.46	23623.19	1.24172306957697	0.312343458022129	-2.26985007998345	0.0259471452028016	0.0775197767835766	Cofactor, vitamin and antioxidant metabolism	Nicotinate and nicotinamide metabolism	5033.412811	23479.83939	28288.46771	25721.86064	27765.00342	24049.15958	24990.1753	34528.81481	36505.91533	18626.23023	18919.57456	42223.93823	29867.57414	19433.20615	49736.54298	41982.22094	20491.43017	25460.13342	18158.07654	21365.313	18974.89672	27068.48224	17146.98982	23477.63958	22995.02224	23125.37172	23072.9767	32529.36839	26987.41823	25367.96197	28754.59306	26690.15061	20272.66953	38171.16189	47828.66343
96	718.4816@7.12	0.524760619004753	0.767383856343129	0.0714108752038164	0.147683092010493	15621.37	10681.46	1.46247516725242	0.548412128021891	-3.07050630278942	0.0031110936317283	0.0177111865806265	NA	Likely addducts of phospholipids	11906.41568	7115.962665	21483.98994	16167.07686	13415.33061	5774.063523	15824.88475	7214.68493	19327.06999	11107.34781	24042.05508	17110.07119	12169.42082	17096.87757	15963.70199	11092.21488	12720.17768	16968.906	22272.37338	15289.9141	15918.6083	20440.20169	15692.82633	9517.634919	6677.460119	9187.018127	9417.36489	7919.145643	8878.147703	8193.98184	24994.72292	10629.3456	10583.99993	19640.58924	24171.35114
97	729.4526@7.16	151.012301653504	165.679481009924	20.5501713296854	31.885030986759	6505.063	1593.392	4.0825252040929	2.02946179251265	-2.11474013302762	0.0387597057297702	0.103789878676385	NA	Likely addducts of phospholipids	410.5905964	654.4135196	2525.226467	402.3421183	679.1712326	1e-158	1229.956668	1e-158	2100.283585	2882.578806	12831.50041	5648.542514	1e-158	480.0276864	504.6787518	1e-158	1e-158	777.279882	1457.227497	2218.900321	4498.952764	18343.21138	29512.16482	6578.646097	2625.404482	2328.72376	1519.505068	248.6410751	477.9796019	281.7045671	3636.570892	258.2355633	934.6798351	2099.274923	3799.474968
98	746.5004@3.78	0.536460953923939	0.765484730526629	0.0730030891133537	0.147317605076699	747082.8	964438.2	0.774630038503245	-0.368420647795038	1.67730770607403	0.102247621353488	0.198723199566054	NA	Likely addducts of phospholipids	326215.5559	630430.5256	1230601.553	1120025.989	410782.2872	393569.8392	315296.8132	224295.9708	1099739.756	1206371.388	239070.5501	479041.7944	425063.4053	864239.5231	997517.5929	432783.9163	379375.0029	1333868.5	1129203.892	1146321.278	1205473.327	883390.6068	763019.8047	646573.2155	215717.7894	223120.33	302358.476	798371.3795	405509.4074	662457.7111	263736.9703	294920.8118	329159.208	679350.0058	435224.0416
99	763.5331@6.76	0.408047104128076	0.652511654901261	0.0555281775630057	0.125575926535537	19506.73	22770.33	0.856673135611122	-0.223183247124358	1.35993636262727	0.181335778403243	0.30348557357765	NA	Likely addducts of phospholipids	31940.92698	28954.38834	30769.07804	40200.37887	28536.55854	37830.40149	21373.06887	17213.0747	25947.36832	38090.4148	31691.92265	47601.37897	34807.86781	36115.32262	43708.30537	43077.3551	41193.72098	21487.81651	17942.98703	14648.76237	17663.98467	25926.94248	22581.92527	23804.06101	17066.8432	20760.76985	23350.69413	23897.68421	13697.42852	17217.8515	16199.5626	16812.18546	23867.5153	22733.57716	17425.74104
100	765.5736@0.99	0.333368804802884	0.978113482413724	0.0453657482182529	0.188238027456522	235088.8	543934.5	0.432200568266951	-1.21022712580106	3.52673282889252	0.0015529684276166	0.0110078056192824	NA	NA	618433.1407	544088.7713	1447500.697	1473102.973	1218328.378	932872.0451	37300.57725	305684.4174	290955.8545	97908.63198	289589.3805	269543.8449	222632.1949	262846.7094	212237.2597	212554.5591	360512.2325	202392.0373	255998.6785	258986.1254	205900.3101	236445.7437	290744.705	184633.1476	198431.2838	186683.9993	143425.9198	181167.3008	138117.5854	335192.6261	150428.0553	191844.518	188540.9694	236542.5705	262544.2916
101	772.5187@3.72	0.394189886612165	0.661693030820075	0.0536424491091868	0.127342883154957	232820.5	294004.0	0.791895688494034	-0.336617689334329	1.79523224965571	0.0818375490324803	0.173007450147612	NA	Likely addducts of phospholipids	160725.7146	278970.2828	458573.5394	441693.1759	167447.2333	162176.8053	127060.6547	82362.35638	294273.0415	346878.7342	97220.73341	168479.0611	193233.4066	321865.9757	345872.7664	175515.4062	159567.3739	365139.0214	315393.7676	306848.2803	306325.5505	247756.9354	220300.2309	242883.6612	111014.7069	107544.5005	144160.07	265369.4327	154788.1658	243824.3483	82613.79441	123210.6437	146088.4349	254580.5285	122943.9403
102	783.5015@7.09	50.720545506849	0.388203176582958	6.90219199818856	0.074709736166813	8357.008	11014.006	0.758761889180013	-0.398280877487199	2.38044829218984	0.0214867974323099	0.0681357655419302	NA	Likely addducts of phospholipids	9312.363303	5845.678094	16995.61874	12709.21007	7791.556613	11808.60092	9731.452601	27237.30096	8375.794949	15053.57662	20043.09021	17884.36322	5215.396949	6766.190194	9308.601324	5253.583138	11456.58887	10114.28507	13848.93468	8902.942232	4195.517584	4321.78212	8150.412016	8182.279062	9841.457265	10175.69703	9314.818997	10153.51046	8453.735564	9582.941609	627.9250222	8588.340138	7964.915182	8074.814391	5347.937076
103	791.564@6.69	0.354014312546361	0.452355808830592	0.0481752459655972	0.0870559159992778	252883.5	325828.7	0.776124079922978	-0.365640778583778	2.87864612760472	0.00605212360984926	0.0271781699995094	NA	Likely addducts of phospholipids	312576.9234	388292.1606	408069.9739	452182.7463	482137.3695	539724.8886	279490.3448	256891.3395	319606.4169	441170.4277	282779.001	510723.7976	419166.5834	405359.8662	549772.096	560411.9394	401678.58	252445.2125	217960.4469	167625.46	208303.6469	262475.5857	232376.0269	281753.4583	159290.124	218950.0839	259212.8389	278298.1502	170046.6503	232109.9253	192219.3461	251108.0713	288547.6213	265012.1462	214993.8493
104	8(Z)-Eicosenoic Acid	177.078861919298	166.056675876665	24.09738088528	31.9576221727091	4496.7279	936.5407	4.8014228319175	2.26346199091204	-1.08004479031125	0.284892780584207	0.403877412475259	Lipid metabolism	Fatty acid metabolism	1e-158	3343.574311	1e-158	7599.867876	1e-158	1e-158	1e-158	1e-158	1e-158	1e-158	2407.577661	4700.147862	2385.952168	1e-158	1e-158	5886.905602	3425.364831	1e-158	1e-158	1e-158	2647.03211	1e-158	897.4403347	1e-158	1296.603995	1e-158	8008.479205	1e-158	177443.1508	7107.779573	1e-158	1e-158	5204.794839	5499.43622	3151.277907
105	800.5609@6.61	0.416196469223525	0.536029078276798	0.0566371656858666	0.103158844212192	14277.40	19905.49	0.717259409338831	-0.479433105832176	3.26832762529101	0.00214743952199511	0.0131576167322243	NA	Likely addducts of phospholipids	8556.357021	17046.24421	17227.93826	21472.11217	18993.85123	26094.31225	22695.78796	23129.75997	25395.84749	34629.60536	18117.31767	35509.28705	20971.1857	19200.87859	18764.24495	31853.76625	16697.51198	25709.52634	22114.09289	15643.60199	23809.21277	21869.1982	16600.27713	15183.73123	11125.67464	11323.94895	9782.677066	13309.14554	7692.091514	10275.25792	8327.525556	9316.554429	12938.72489	11633.45602	12711.0876
106	805.4964@6.79	0.665046730633761	0.810434557743954	0.0905013969532713	0.155968203358016	15074.50	29691.81	0.507698924383525	-0.977954891326028	2.84224289144047	0.00779596445910316	0.0331557782584211	NA	Likely addducts of phospholipids	30534.39187	31783.26002	93952.22256	69085.31353	88049.75528	69273.58317	16636.21719	23937.94287	12826.85938	9969.778538	14113.31488	11388.20467	30550.46256	45097.16792	52140.99243	54070.50287	39564.97436	11377.99038	15382.1217	6533.201041	6465.060744	8954.201433	10827.10737	12923.07117	10384.97287	11936.49194	14302.54247	13356.26369	10059.77506	11167.74916	6686.788119	12751.15437	13905.79825	13575.59368	12049.93909
107	819.5948@6.62	0.336097395165014	0.474112279042306	0.0457370623351581	0.0912429506437275	624381	884338	0.706043390649277	-0.502171246304597	3.74296745145585	0.000563406592814777	0.00590352125514614	NA	Likely addducts of phospholipids	773816.2327	1149679.793	1135516.703	1213458.808	1417804.941	1454390.574	766076.9502	594063.9807	844598.5795	1118310.717	603150.6521	1349434.716	1071164.353	1014564.376	1414356.617	1456570.964	880382.6686	638445.1138	551464.2083	426081.4354	559374.9623	659177.4466	610713.4748	756254.4164	418688.854	549514.56	536942.2428	688501.5343	453607.9971	582676.3199	456583.3821	632653.7402	700001.6804	633110.7691	563721.693
108	826.5659@6.47	0.451538552413524	0.551404607834865	0.0614466140337828	0.106117866255286	52421.46	79065.33	0.663014496998874	-0.592887679270874	3.50224774839211	0.00118685649458481	0.00898485758820693	NA	Likely addducts of phospholipids	30901.91926	102507.0932	70073.65611	70096.54069	81165.16067	59227.5332	36820.37949	43633.83061	71726.95783	93416.41065	37976.49586	89754.22401	79620.0007	114651.3387	57094.7111	97647.28238	53308.81995	77647.77022	62731.5566	60111.71744	61689.95394	47043.81002	36254.81012	27646.32147	25175.83965	28997.18234	19415.46989	41247.61566	20652.96385	34167.49281	24850.30144	39915.65615	35931.28954	36183.79177	35698.30031
109	833.5285@6.74	0.511045143555045	0.685968432656267	0.0695444354020689	0.13201468641656	60480.41	109386.83	0.552903946480577	-0.854899225589264	3.16775517042525	0.00338041941360125	0.0185154790608614	NA	Likely addducts of phospholipids	92117.96176	86782.85465	285119.7591	167361.8005	268773.6156	220070.9952	79312.52775	86721.25706	50522.77566	30481.01013	38724.46321	46944.61789	80051.50073	114270.7436	176494.3228	172647.0249	87157.37032	48179.43439	56162.20325	35006.20023	29158.95789	33321.62648	35237.63528	56908.36076	41849.74277	51608.35043	52958.55596	48751.55827	46786.01281	40751.31222	29880.33034	50810.99006	56365.86976	65907.80409	53415.88647
110	838.5522@6.45	0.31974245658479	0.426862925778565	0.0435114370964855	0.0821498083684419	27402.54	36256.28	0.755801201888335	-0.403921282088691	3.49047738402461	0.0011173343028142	0.00898485758820693	NA	Likely addducts of phospholipids	33733.91283	53999.39303	45793.99757	51680.19113	37589.81888	42054.79799	25502.47359	26805.0873	34164.91053	48785.09987	33778.5066	46886.82404	44546.72383	51345.33819	48531.32859	46418.44581	44269.02849	29744.13572	23961.61098	20541.06619	24501.39166	25699.68158	22725.90531	26725.42431	18449.97131	21647.7107	25051.70955	28183.70614	15960.57657	26731.34318	20043.41022	22181.29688	29650.38374	26531.02621	23418.96312
111	843.5876@6.65	0.282666916882745	0.319549487293169	0.0384660951960239	0.0614973275027061	23106.52	30580.31	0.755601234912269	-0.404303035299313	3.50207021915742	0.00120872520515299	0.00898485758820693	NA	Likely addducts of phospholipids	36605.50657	45104.05963	57941.50508	35642.17475	42461.2519	33658.86899	14573.62247	21488.57219	19499.23605	17704.37224	29202.67497	25526.29984	29119.41373	32916.44354	31956.45984	25141.3272	22453.2733	17819.65219	23449.11563	32794.83186	16399.94345	21954.05663	27080.3437	32021.01387	21466.10489	30032.29772	25084.61751	24307.39018	21269.25715	14929.21543	12049.76509	18286.1909	16716.27665	20044.87654	15501.59631
112	847.6164@6.55	0.299902147481915	0.348762705763634	0.040811513005311	0.0671194140186455	74493.61	109711.07	0.678998117509929	-0.558520520215374	4.60267064007168	0.0000489099109706503	0.000803678764358641	NA	Likely addducts of phospholipids	82959.59296	105542.1053	79757.02362	102267.6872	127949.1436	133203.6294	85222.56666	56017.31417	84656.49194	132454.8822	77330.66668	158977.3715	89161.52045	130245.6626	98330.83684	144764.5014	96512.97348	88672.7658	70822.7027	81681.70372	77573.14893	71263.12555	72642.88318	78844.39506	74269.90566	60426.41266	40519.0623	67304.49351	48797.02664	52412.57425	36568.98847	72801.23337	57065.35775	59647.46892	50643.2539
113	849.6172@7.51	0.978614779719421	0.723828423844492	0.133172603614374	0.139300845117907	80337.09	298502.82	0.269133437332351	-1.89360645130122	5.5111854125525	0.00000490735655328146	0.000154261686435761	NA	Likely addducts of phospholipids	184106.6745	579896.3268	266672.0498	302873.3089	417438.4414	311373.0038	254853.2723	110348.0798	221014.7215	194460.7677	60200.72092	169916.2357	252611.4667	417092.1298	314439.0894	340728.8573	178450.5549	139582.1075	124484.841	91293.47461	140028.0266	80169.44971	58417.93022	54527.78029	42250.42259	43295.58005	25607.88773	56861.82095	6723.919575	52803.2662	10086.95482	25641.77255	43618.69298	33164.08357	11751.33311
114	851.4939@6.51	0.364198410736343	0.499336437747462	0.0495611261909226	0.0960973422498952	30977.93	45315.29	0.683608777522995	-0.548757173578989	3.07487465610266	0.00417036172066568	0.0218187330187408	NA	Likely addducts of phospholipids	49414.34867	55110.38638	93191.64325	94235.2202	84411.35647	78515.16946	36643.14945	56822.96868	39415.21832	24050.09219	49675.93793	40553.29551	49481.81825	41782.42278	76038.04942	66765.3787	42576.10243	23182.89859	28419.7619	17454.20582	15895.82547	25027.47795	22269.98586	33705.69596	26774.3037	32096.0993	38373.44631	30535.7668	27104.81917	23203.9527	32250.03264	27831.00402	36119.06573	36310.69291	38306.34027
115	851.5658@6.4	0.371132687199936	0.367805839452084	0.0505047616948778	0.0707842668057257	39801.65	58032.55	0.685850440830189	-0.544034083790329	4.60844149790338	0.0000376159069525337	0.000647530969682902	NA	Likely addducts of phospholipids	31699.69139	90294.47818	53019.80585	58061.76239	59481.60852	54015.10416	39889.07151	38114.01735	55110.72627	84792.38424	47775.90954	75493.30956	52750.05493	71675.14114	54318.4121	57912.28535	44118.33889	52835.29496	48096.01202	51437.8377	50165.37535	39027.85866	33926.97712	29558.73176	24905.25504	28682.59541	29546.18504	33573.70194	20357.59834	32386.57021	16785.16519	31720.22667	32014.39222	28125.56497	31103.89532
116	865.5783@6.4	0.377204849799106	0.437747032094608	0.0513310783617211	0.0842444556055939	161713.6	228292.4	0.708361732585053	-0.497441818569677	3.86327124533818	0.000397315454615529	0.00457192267182387	NA	Likely addducts of phospholipids	115828.3166	371912.3943	234210.3133	264541.0952	233640.9579	225757.8382	137332.2706	140552.0913	201556.9382	297513.2202	172048.6047	277740.9272	218722.243	343973.8864	247557.1729	240256.196	191889.5447	188619.4684	178753.1364	170379.809	193674.2982	153477.8925	128950.6212	123353.058	80383.74396	93081.57729	102786.1427	144664.7982	79037.77287	143890.7061	92632.48974	131126.2011	138462.391	117202.1822	124968.9476
117	866.5814@6.39	0.336976391687257	0.41057941429308	0.0458566786110013	0.0790160451219429	175378.1	254844.3	0.688177447955477	-0.539147480138679	4.35926066400954	0.0000917657731757445	0.00138222195845965	NA	Likely addducts of phospholipids	134466.7023	394001.8346	274627.6753	304015.1405	272767.3098	265293.1207	154552.9946	162503.2179	225436.1632	318650.4844	182278.508	293045.8283	245832.2303	355029.7785	299885.077	278861.4847	219350.3046	202096.4979	190344.5385	177251.8631	194043.7386	162600.6267	140800.9481	144951.5545	91541.24839	111848.9628	121444.1972	164870.4471	102094.3296	159843.5111	102054.3933	153588.7361	162844.7897	136670.1013	133775.3595
118	879.5266@6.44	0.378572632306821	0.464716874023726	0.0515172099852215	0.0894348041048532	861308.8	1531892.1	0.562251610279862	-0.830712207022208	4.42575804896568	0.000101429265192265	0.00146666717468015	NA	Likely addducts of phospholipids	816332.3642	2021255.986	2375557.792	2004496.191	2362652.967	1999430.436	972528.2144	1476602.579	900336.6846	827117.2447	922023.4295	924495.3603	1203340.542	1579456.69	1745790.513	1462399.864	858618.0607	783937.789	1013830.637	760730.8868	585378.456	614243.1138	553601.3807	832104.3912	710129.5209	640071.3332	650035.9726	706364.3125	612946.1355	639990.4767	418071.3774	809529.421	757815.1474	651455.5778	695931.2984
119	893.6073@6.34	0.435262726254288	0.526441146649495	0.0592317546319844	0.101313645910194	69848.38	97237.19	0.718329890034872	-0.47728154691702	3.24910178150116	0.00259071544970539	0.0154800600837769	NA	Likely addducts of phospholipids	54844.94589	129058.6637	88926.28989	86673.70601	82500.93557	66660.65276	46131.18166	36149.42158	83026.45477	126612.7249	57318.82202	122414.5264	81834.06028	131361.5303	89179.57383	81822.97108	74942.95685	72214.95362	63440.91998	71631.07495	87045.36544	58716.23739	51000.79909	46438.3084	35851.32461	42159.77029	41033.57892	62204.99379	28491.20479	59248.06306	61012.11159	60362.08185	56020.90753	56422.6244	47256.24582
120	9(E)-Tetradecenoic Acid	50.4995959634429	1.36663949014623	6.87212457373046	0.263009892507032	2876.046	3956.781	0.726865095642139	-0.460240466516909	0.78220963095612	0.438172917378476	0.561700388767089	Lipid metabolism	Fatty acid metabolism	3748.666894	1849.025079	3896.687844	4818.204866	14219.44284	25734.50816	1204.066059	482.337816	152.5588346	3254.900926	922.508853	2196.252156	1352.443293	3496.209905	4291.507334	30258.71276	19683.30588	2060.382095	1070.409521	1630.237549	389.1264482	805.9110721	902.8596484	4530.14385	813.6840566	450.7572344	3190.784606	3531.436909	16278.6167	427.0320404	520.5285611	598.803338	667.7093845	535.9577312	1265.922319
121	907.5573@6.37	0.38485636782795	0.468587299924894	0.052372318079964	0.0901796679168259	922517.6	1700522.8	0.542490579955764	-0.882330008701853	4.82517973754952	0.0000341330985108868	0.000630344256586103	NA	Likely addducts of phospholipids	487180.5292	2639217.738	1878914.492	1506132.407	2240309.731	1554291.954	994937.1134	1169179.292	1183019.051	1355176.949	803319.3443	1370657.896	1131405.883	1531310.273	1403954.782	1275481.498	599608.0704	951844.7385	1257179.179	1337147.512	999367.8608	672151.117	562159.6508	719211.1097	1040631.257	682610.8584	500659.0275	763052.7465	527923.6886	692678.1602	376217.929	979038.6575	688494.9632	604421.7401	560518.581
122	910.5647@6.38	0.575056620380318	0.394564300873163	0.0782552940633972	0.0759339351072457	39206.1	77060.3	0.508771702160516	-0.974909664611038	5.66016925520299	0.00000234828566532963	0.000113187369068888	NA	Likely addducts of phospholipids	33749.03645	104840.4442	80268.70804	69177.408	88466.59389	75317.00779	48255.4466	52731.6588	52686.90278	63051.78853	40876.11421	69242.34052	45332.38764	60342.10106	50567.05069	60916.16004	22582.52178	42327.84423	61908.03258	59437.70414	45873.79939	27756.44447	22838.44473	30458.16724	53880.87833	27789.97088	19486.41684	30832.89325	17133.90348	27673.70596	5324.321472	46584.27014	28862.74558	29564.39152	20288.89009
123	935.5823@6.37	0.397244779877974	0.491390660006709	0.0540581674269589	0.0945681766107137	29464.99	44361.81	0.664197200249494	-0.59031645333955	3.86562255039666	0.000420975143699231	0.00458949893765002	NA	Likely addducts of phospholipids	15750.04225	59181.99322	68499.62718	84589.90033	54907.1119	55032.60269	39561.17668	40858.01324	55324.70923	52217.4693	32267.19705	48526.60883	48108.29727	35834.70049	64726.06936	53328.34552	34638.75248	23523.3959	35342.07268	26539.61617	21268.04832	36229.15589	30173.38574	41924.31539	14721.19242	32556.24972	22485.42847	37422.05959	33984.89584	20532.02147	22308.52768	31560.55298	41898.25389	33964.34231	27659.85404
124	Acetylcarnitine	0.470627416496227	0.671351617095836	0.0640442794100031	0.12920167895039	3213174	8642588	0.371783775878244	-1.42746428044144	3.07270944659777	0.00474937918090637	0.0234273423608916	Lipid metabolism	Carnitine metabolism	3565316.694	5679823.439	3547167.458	4044112.687	4572014.533	5305214.117	7468623.514	3797826.819	4180665.184	20514486.55	4267838.028	10241264.3	5223942.875	2886261.688	3578332.609	3614498.625	3529386.879	2685508.765	2510685.648	2988179.85	3583550.414	2604795.414	2438354.029	3251023.062	1331911.999	1510756.204	1894667.762	1900046.201	1100948.541	2120985.806	3259757.184	3903880.088	3305652.621	3299655.265	2483146.01
125	Acetylcholine	1.42094013067433	1.24648430751107	0.193365459733098	0.239886016827386	118361.57	78501.55	1.50776092956126	0.59240769314301	-1.25425055137085	0.213460748867247	0.337707049083193	Lipid metabolism	Glycerophospholipid metabolism	11225.93456	175952.6423	89885.34912	11978.08334	12579.00976	14158.52363	13149.71005	18291.16819	185798.9062	13906.46283	25706.93582	108153.4115	13614.45992	137616.3898	1007372.146	51336.64027	99316.52819	16233.00428	7360.399303	12063.03046	8994.062926	330167.3379	24869.02793	18868.54155	12144.63688	20722.51399	361639.8639	407402.7977	131882.9863	13851.36774	90287.39587	80060.54351	20129.0235	96770.17063	399524.0618
126	Aconitic Acid	0.216735177201231	0.174199304571783	0.029493921858595	0.0335246717957216	11993077	9489622	1.26380977029433	0.337779324190101	-5.94013191349071	0.000000107794623937274	0.00000865950145629433	Energy metabolism	Citrate cycle (TCA cycle)	11129851.93	9397867.396	10538821.28	10494112.58	9227041.56	9329266.064	7878456.708	7415516.335	11637095.3	10824807.76	11953868.29	8876617.698	11546366.58	10996248.01	11002973.37	9794102.771	12353918.24	8978369.205	8785534.013	13580724.5	12681869.66	12498271.86	12711939.5	11443246.83	11906688.19	12376396.32	12827812.73	12956104.07	13283938.76	12867811.54	9893847.866	12230733.67	12013915.66	13813763.45	11487922.7
127	Adenine	0.508214294342141	0.533392859411849	0.0691592056181592	0.102651503655085	1404489	2357481	0.595758353937953	-0.74720081834113	3.73575746983461	0.000641980302270918	0.0063582432676969	Purine and pyrimidine metabolism/nucleotide metabolism	Purine metabolism	2173563.122	1875278.559	1238879.516	1318954.287	2374975.126	4108528.514	3174470.465	2992602.183	1141453.52	3024864.266	4382380.857	4672338.288	2646807.161	1848889.055	3298498.419	2685935.54	3148337.493	678607.6032	1440868.194	475418.0304	912480.8572	1158923.67	697064.6804	890789.616	775848.0343	1283448.482	2155232.114	1878826.017	708964.3752	779420.4209	961958.1571	1543238.564	1882110.814	714758.6265	3399295.927
128	Adenosine	1.01608162064353	0.850234228115026	0.13827119486649	0.163627653492148	781001.4	1419338.3	0.550257398112909	-0.861821457861751	2.7097447269236	0.010245071480891	0.0409236833186974	Purine and pyrimidine metabolism/nucleotide metabolism	Purine metabolism	738694.3585	922562.295	1206614.261	975995.8202	851452.1274	1101967.898	2285839.443	1816843.41	350326.6529	497455.5518	4560968.154	2881853.055	2534942.246	2654716.076	1691398.725	1407022.197	2727006.791	376069.7686	279240.9557	589275.7591	693248.3039	190875.7261	571754.8147	250299.6756	258222.9141	873370.81	767579.6041	163493.8461	938516.2596	56994.76461	450620.9433	1263465.879	954863.7477	88062.19607	752023.9416
129	ADP	0.559143611654435	0.359057853616077	0.0760898078605711	0.0691007161466305	945673	1715035	0.551401574894973	-0.858824706955431	4.73434380257537	0.0000254067436571155	0.000517211623572028	Purine and pyrimidine metabolism/nucleotide metabolism	Purine metabolism	1538853.128	2106673.049	1581266.466	1316640.55	1308867.146	1932848.093	1126171.01	1757443.943	1380555.2	2187902.249	1800354.344	1802276.46	1654632.353	1664842.05	1265293.657	1776901.266	1338002.009	1421923.049	1117248.316	963681.7778	1364087.681	1209685.049	799302.6328	1089980.351	463068.0842	909721.1627	1046234.359	926018.0356	377110.2202	1239350.471	552573.8836	711776.5167	1248171.479	1153868.725	745029.8206
130	ADP-Glucose	0.846373350421492	0.936747482162096	0.115176824467915	0.18027713699633	38579.14	50280.24	0.767282335963392	-0.382170552695443	1.1091459288481	0.275762137232141	0.39402376525462	Amino sugar and nucleotide sugar metabolism	Nucleotide sugar metabolism	23273.80589	19643.38764	48374.83289	66821.76152	3002.444778	12642.6256	10337.48245	9401.353446	63981.58887	94480.87014	18675.13736	22660.75692	23279.42634	19601.10087	76141.93318	20746.97632	14388.46678	59030.16052	55688.31055	66642.37876	69054.59898	65583.48157	65820.39741	55744.60207	6986.089273	11464.10225	9537.186807	48395.20885	35001.95623	49245.78826	10877.5749	12073.73543	11146.52391	52495.63515	5761.154192
131	Adp-Ribose	1.68035556197823	1.88980809116398	0.228667428516352	0.363693736716752	1482165	3639699	0.40722186092861	-1.29611308306429	2.46143431351035	0.0192920082567133	0.0634005544072897	Purine and pyrimidine metabolism/nucleotide metabolism	Purine metabolism	2919884.689	15077861.38	3182924.461	2203492.396	69971.53361	8087406.494	632384.7726	104939.3934	85036.18105	9627288.877	399667.7405	1687859.61	271437.6452	531287.3882	72255.73516	78504.19391	201873.7872	7255155.915	199034.303	4501963.209	192798.6012	62028.25928	4457566.75	347166.2676	57433.52749	198869.2567	127956.3317	98351.34302	1818149.356	4973005.6	1250168.524	6542391.881	2013269.058	2010627.862	258639.9781
132	Adrenic Acid (22:4 N-6)	0.653828229209411	0.757148610190419	0.0889747522772523	0.145713317969997	2508.488	3287.210	0.763105490674462	-0.390045587823505	2.03191773032273	0.0487611415105329	0.119912603102433	Lipid metabolism	Fatty acid metabolism	1746.265646	4102.632844	4037.493517	8773.732508	4168.494104	3285.509354	2736.6163	2633.870919	2343.99017	4871.439208	3182.643016	3810.834303	5881.134687	4178.558543	4229.426475	3597.028384	3089.230794	3335.969161	2113.502273	1855.563509	2826.463531	2715.58283	1478.31421	2257.938282	567.13345	1677.275969	1790.023723	3893.645052	2793.95075	1518.496537	561.6011024	1220.544861	3010.886153	4545.010952	297.0267126
133	Agc (N-Acetys-Geranycysteine)	0.456371151600272	0.526551693997405	0.0621042474859451	0.101334920757218	448300.1	529791.6	0.846181970420067	-0.240960148335933	1.28863739376883	0.204638667453247	0.329518388794427	Others	N/A	604361.5665	564624.8217	491620.6277	994209.9142	1136700.771	1158889.99	395492.2222	179493.4042	272114.5979	492777.3643	234868.3481	299272.1647	574053.4461	730240.7848	638411.3908	1234583.683	728360.1263	513461.2618	505478.5139	392762.558	278086.5211	309224.717	325881.106	605521.6312	306517.9744	296681.642	405236.4117	496581.2173	310599.9874	681125.3973	331525.0501	422067.2178	420351.0054	338812.8128	181321.8598
134	AICA riboside	0.754282889443766	0.517207121229464	0.102644900047187	0.0995365568895407	111481.6	212722.6	0.524070315048801	-0.932167702272473	4.25782078444489	0.0000995076478129336	0.00146666717468015	Purine and pyrimidine metabolism/nucleotide metabolism	Purine metabolism	191464.8281	240332.8401	277352.395	365338.8592	530173.3305	359848.138	124752.4716	158804.4011	41057.47393	133117.8346	129093.7662	210452.0105	156471.2691	366090.2744	210590.0557	352537.6053	99635.54599	95405.82989	205400.4771	104495.2294	83671.49244	56288.24167	103165.7855	54308.26005	75989.61573	111495.0463	78292.74219	31868.4729	384179.4177	93813.87693	74225.13736	145260.5931	75095.56265	16366.07438	38399.29493
135	AICA-triphosphate	0.617026201778314	0.508071014998347	0.0839666306824691	0.0977783124255807	434471.7	578467.3	0.751073915500496	-0.412973200092457	1.82968263360285	0.0719680202780825	0.161092503594593	Purine and pyrimidine metabolism/nucleotide metabolism	Purine metabolism	204028.8361	710816.0836	613992.8405	555852.825	1140763.58	562277.0583	583728.1113	408260.015	418696.3948	305432.9616	304463.4771	322083.1169	2009621.722	1183200.669	1279215.644	1154387.509	1144291.876	294205.6533	401900.2449	210869.5192	272309.241	325503.9161	180147.0829	260867.2039	325786.1737	215234.1977	275912.5803	286612.9395	141509.6497	173622.9798	184467.4466	218740.6169	205264.4196	199030.0349	262694.2328
136	AIR	0.158396096857536	0.170099192534774	0.0215549785860791	0.0327356048662966	80475.66	71711.93	1.12220742071786	0.166339357929061	-3.10174100667568	0.00319675524688	0.0178201103343447	Purine and pyrimidine metabolism/nucleotide metabolism	Purine metabolism	73150.19751	75258.59704	67347.89147	70622.65886	64960.85915	68735.0558	64081.59185	63401.00299	75993.27394	79671.93442	61594.01281	70227.93534	89103.84196	89599.63093	69909.35551	59075.72888	81976.68006	67429.04309	75855.84655	85261.59408	87691.7784	75219.42891	77423.83095	71135.96173	68204.04256	81795.14815	95040.34998	93292.79403	92232.4683	84497.4276	73094.1136	74744.25549	90914.13332	92148.20558	73443.33109
137	Alanine	0.272933704272264	0.298511281408503	0.0371415727263737	0.0574485228924465	1777294	2204009	0.806391443955084	-0.31044776337723	2.79401063070142	0.00788997505146938	0.0333593682000723	Amino acids	Alanine, Aspartate, and Glutamate metabolism	2241187.997	1650370.67	1990633.9	2189463.62	1878628.46	2158255.648	2448553.955	1294124.105	1458179.107	2431017.067	1688712.178	1726280.041	2318776.568	1936765.029	1997241.713	2003153.657	2240351.288	1342642.07	1687403.358	1143007.736	1338416.357	1603219.162	1374921.855	1470792.389	1106457.753	1652392.882	1829274.068	1677925.041	1738784.745	1088560.372	1083747.956	1155447.02	1576326.9	1517409.991	1180150.728
138	Allantoin	0.788203865964368	0.935638336063225	0.10726096027232	0.180063681730079	919153.7	1598541.5	0.574995206567987	-0.79837816576847	2.61312022269821	0.0130040038823852	0.0494836568787605	Purine and pyrimidine metabolism/nucleotide metabolism	Purine metabolism	1971710.982	1628418.232	3439763.75	2416314.954	2270710.309	5052422.3	1109532.013	738665.4168	853589.2754	1280244.29	966065.5694	926044.4785	1432846.297	3976539.442	2597700.487	2677517.352	2332085.478	604581.1933	376140.484	255243.9971	334120.606	540855.91	1137688.51	427498.3337	137029.9035	253718.6403	444175.959	438039.5279	435297.9399	353190.6645	361881.8904	781817.1629	1257885.826	887458.5866	725252.8881
139	AMP	0.743746549206681	0.620059570871757	0.101211085750675	0.119330520052138	139084.8	250427.8	0.55538881865352	-0.848429962447019	3.15617368254907	0.00276727304216404	0.0162661659307691	Purine and pyrimidine metabolism/nucleotide metabolism	Purine metabolism	238933.7707	194590.7293	336878.8692	222008.5842	585638.7221	416280.0727	115821.5781	103379.6282	94522.40298	108927.865	125486.5401	179722.1897	283341.488	690826.6646	500437.9751	544683.3806	489643.7215	70289.8659	53435.54202	44341.94808	55956.8763	63755.13169	46577.22857	98853.69931	55624.75751	52494.8309	102212.0892	84659.10861	45885.69782	65668.4163	55808.8091	72416.02152	70667.38242	62058.78084	69936.84941
140	Anandamide (20:4, N-6)	0.513984113458179	0.828989570761402	0.0699443785482953	0.159539117278163	227098.1	206509.8	1.09969647929541	0.137105388987053	-0.627841007412732	0.532906697416665	0.64537946772571	Lipid metabolism	N-acylethanolamine (NAE) metabolism	294821.004	464299.8038	253484.8087	208769.0338	324924.6666	354030.0839	36655.43614	63581.81629	110314.8634	73311.7019	92666.02796	123328.2281	289895.7181	202605.3678	297283.5627	685505.2292	167968.2837	173653.6583	189122.9171	155988.9529	133557.953	115622.5969	149322.7405	246558.5178	444508.5028	407530.4863	297528.5384	191301.5184	188779.2031	130241.1888	181256.5893	184518.0475	155784.2149	212693.3946	157159.5231
141	Anandamide (18:2,N-6)	0.384557274638115	0.441405285914795	0.0523316166521509	0.0849484868815436	51956.60	50360.36	1.03169635800856	0.045018428849546	-0.33542304622731	0.738714178849871	0.810455768298113	Lipid metabolism	N-acylethanolamine (NAE) metabolism	59513.53948	74614.28724	53201.48907	62869.33396	59429.21204	59305.4429	25103.73465	32517.62052	59372.82278	30634.17231	46782.60934	48360.67676	62162.47926	53218.41659	69193.37587	90531.53732	27336.82851	74457.7526	95066.53125	85931.3949	47232.31296	40908.31468	42988.08754	57285.33522	83806.77277	59252.70806	59058.4075	38038.49008	69557.44009	32155.12414	23679.35183	64682.99139	27119.71384	29228.53015	58757.41434
142	Arabinose	0.520803086219464	0.878712293932977	0.0708723232058	0.169108259814146	51537.31	126093.34	0.408723490074892	-1.29080293486447	3.72207156493982	0.000855278504497073	0.00770742176975689	Others	plant sugar	174922.1026	148209.1132	223545.0529	243410.2771	297697.2817	348652.5502	42990.74983	34498.44798	45623.28872	47692.94516	42801.31526	51224.58263	79729.9925	123285.7001	56073.42872	111675.2349	69620.08159	81020.74972	22799.56768	32845.57536	38931.46089	24476.79428	28630.05414	48313.09054	25091.46853	17513.82341	45146.8366	42205.26214	43016.54852	39926.06112	52865.75386	91534.14072	31945.88814	52369.55129	50906.32109
143	Arachidonic Acid	0.601092027525501	0.650156774611561	0.0817982642162477	0.125122729612481	15040.04	21999.46	0.683654962439987	-0.548659707744438	2.78527136271405	0.00803082376600448	0.0335623444093713	Lipid metabolism	Arachidonic acid metabolism	8873.118208	28244.11636	20290.03537	35950.51837	26327.01639	26756.59382	7479.068974	9209.730561	9639.664307	17932.31161	12834.40245	14835.32447	26969.63656	35685.68473	19183.53954	19265.79444	17379.09092	19939.83355	11745.81851	8801.952023	10779.83493	10094.12128	7893.085273	5478.611162	3551.75029	7251.267335	8994.758045	13166.34758	11494.77443	11007.73077	2696.988999	6577.723993	9130.726144	16235.58592	3672.096374
144	ArachidonoylPAF C16/PC(O-16:0/20:4)	0.367894154925636	0.490495039845492	0.0500640532733461	0.0943958144303236	542207.1	723591.4	0.749327728328446	-0.416331256545322	2.98297169577135	0.00497289918095196	0.0239693740521884	Lipid metabolism	Glycerophospholipid metabolism	478222.1902	744533.2611	719910.685	669832.3518	651040.4682	758373.5454	190180.4296	485656.8005	623532.7572	529977.5022	487467.1428	772767.3692	771275.7852	809766.0584	782664.7982	652848.3265	603729.8729	738599.1139	693155.1061	719400.7389	690435.9577	529864.32	475912.688	432143.2119	286988.6266	314419.5767	281831.3649	392322.7081	254785.5545	380313.0916	275221.4245	371611.4788	333749.6137	371607.732	385473.1211
145	Arachidonyol Dopamine	0.852307766232108	1.65048575455042	0.115984396171111	0.317636131561109	214625.8	272143.7	0.788648791061487	-0.342545126966378	0.888357962033231	0.379820616023203	0.50479835548672	Lipid metabolism	Fatty amide metabolism, endocannabinoid	165488.7584	711189.4449	578866.9737	221848.2276	559281.5905	520059.8456	31075.89772	20024.87735	4792.917682	25038.02824	31261.75905	81900.5219	276219.2463	181739.5103	135504.3635	731417.6543	412647.4668	49643.0368	53992.64979	37352.85947	69141.64421	64694.36183	85852.98316	370045.8034	371761.9423	421393.0079	100872.5419	303120.2869	72182.66147	179177.9705	261357.1508	242277.69	243103.9273	299379.209	106911.6521
146	Archidonoyl Glycine	0.43548615236433	0.761209590652888	0.0592621590744744	0.14649485402439	6483.612	5943.958	1.09079034542303	0.125373836139597	-0.613107861154714	0.543081087670673	0.653323837580527	Lipid metabolism	Fatty acid metabolism	7676.95708	9209.995337	11567.22186	16281.3232	9500.45948	7356.25994	4432.020073	1071.787716	3828.345253	3253.576623	1932.316041	3635.338686	8639.582797	12891.92656	5954.461192	13606.88871	10549.02883	6503.844417	5324.785839	7942.112253	4144.265176	4350.816271	4407.904345	10050.8678	7216.199528	5263.752544	5747.919513	6384.758488	10461.89078	6805.155686	3273.424842	6004.249366	3192.594031	7145.816295	4073.410381
147	Arginine	0.502861836401207	0.767240867708338	0.0684308283501038	0.147655573834897	499557.7	987542.5	0.505859444023928	-0.983191515459386	1.97749747286869	0.0582152493927444	0.137998771511325	Amino acids	Arginine and Proline metabolism	426997.4585	812135.9791	420874.2243	365266.4193	490326.8888	512085.3705	359286.9311	158807.2393	626175.5376	852069.1156	242599.8268	464651.1488	354035.0157	462929.6635	149039.6894	244956.6257	275622.4524	499024.6282	383086.8094	802779.0879	583949.0047	231304.7074	521844.5314	327489.7835	583651.6194	345238.8287	495137.104	201146.686	1277474.624	498994.8342	252315.5574	401121.0331	214592.5797	287747.6531	186022.3085
148	Argininosuccinic Acid	187.65666813651	189.162892012953	25.5368379869582	36.4044155414556	6037.428	17704.439	0.341012104365465	-1.55210514567281	1.86616514833922	0.0726252088918054	0.161655950104603	Amino acids	Arginine and Proline metabolism	1e-158	1e-158	3543.777153	4876.689354	1e-158	1e-158	1e-158	1e-158	1053.204023	30371.68121	1e-158	1e-158	1e-158	1e-158	3573.491601	1e-158	1e-158	2511.247808	12270.06699	10754.1833	21606.79564	14822.09066	4828.958303	8270.397818	1e-158	1e-158	1e-158	1e-158	1e-158	1e-158	1e-158	1e-158	1e-158	1451.815985	1e-158
149	Arotinoid Acid	0.857311828249897	0.554348377666547	0.116665362759156	0.106684395023538	8252.182	8406.865	0.981600394439544	-0.0267922661637858	0.138592715292974	0.89018523822545	0.928721395724387	Lipid metabolism	Fatty acid metabolism	12440.10473	3217.550641	11790.52262	9386.356618	7990.314411	9872.165998	14880.38211	10199.22338	5119.173551	8608.821464	8318.722842	5464.248661	6775.008161	18146.36915	8334.889969	669.4121387	16651.95793	11434.76391	4023.07051	7193.738619	5974.479806	5104.406859	4253.284004	1080.219968	1087.918914	1719.344442	10305.99126	6139.618729	14193.54991	7016.653504	3977.689685	6173.432736	12133.17139	6982.425435	7457.138597
150	Ascorbic Acid	1.88219429702403	1.87000762510353	0.256134201360297	0.359883135246725	2179457	1339906	1.62657455075207	0.701836946901337	-1.12995367444589	0.261965264162806	0.381222635257422	Cofactor, vitamin and antioxidant metabolism	Ascorbate and aldarate metabolism	31560.57582	34870.7023	381152.1953	849679.5103	68174.43913	57686.39639	97320.70631	65914.00615	9299251.335	5318212.252	4546835.146	114864.1549	305332.5774	9340443.077	65809.60502	122735.4816	10005129.48	2029081.623	304315.541	479591.4295	6203705.421	5303466.76	5613563.918	627815.9515	71078.37135	74597.49983	105056.3695	8298206.06	70121.67309	3628376.236	55513.57477	103259.1971	89008.5538	87408.37669	141051.8622
151	Aspartic Acid	0.136108554498495	0.28056429449702	0.018522028230506	0.0539946236509506	28034139	33511991	0.836540538579161	-0.257492640230409	2.90710528303704	0.00671231351807844	0.0294121374155801	Amino acids	Alanine, Aspartate, and Glutamate metabolism	31252235.41	31301106.32	24960718.28	25580441.18	29190723.86	25108229.39	22686137.51	16974335.04	38309598.72	27697124.14	24830888.23	25357831.66	30233095.27	30758138.76	27480232.38	28029767.34	26129980.81	22829504.26	22162874.38	29252295.26	30215861.14	27419469.41	28771490.31	26989207.07	25396516.19	27243933.45	27546583.42	25639986.06	28083902.73	25792243.13	26663742.48	24897010.03	28038263.49	23822291.49	24340783.93
152	ATP	0.6682145901277	0.582991274670959	0.0909324880275481	0.11219672312216	628292.1	991585.2	0.633623918549813	-0.658301298418877	2.49052939878905	0.0165574046161472	0.0575529016224731	Purine and pyrimidine metabolism/nucleotide metabolism	Purine metabolism	868068.6222	1154214.585	1154818.846	1011703.122	480232.599	1323687.399	542393.9813	1152883.121	763117.4385	1578778.407	1617757.657	937858.0623	593083.0177	726040.9934	594247.4598	810566.7346	695830.4467	1110493.69	806472.0946	617388.4566	966838.6048	1064740.618	573562.1011	830099.3202	169462.9006	833954.2729	719430.1495	644338.6402	182430.213	949577.1465	479839.2536	547072.4872	1443272.362	1227207.45	627158.3313
153	Behenic Acid	168.024912605864	165.758996607843	22.8652944422279	31.9003337707135	2519.006	1581.102	1.59319639087168	0.671924116626545	-1.9022516309921	0.0607827872458475	0.141761145737896	Lipid metabolism	Fatty acid metabolism	1717.730228	85.35614401	1816.727019	826.7270449	1e-158	3230.231823	2917.138301	1e-158	2427.08974	1e-158	1e-158	4423.889805	913.2185862	1e-158	2080.60898	4188.922647	2569.30155	2046.310223	2475.688715	409.1930958	2226.159918	4529.804363	1148.292263	4485.803976	4330.88416	428.8978939	5987.526369	1e-158	17091.17766	1e-158	1e-158	1e-158	1e-158	2215.401567	5109.056802
154	Benzoic Acid	71.7233640500641	121.005993029104	9.76031358658532	23.2876142163037	948063	2632282	0.360167717592568	-1.4732592189077	2.41140887267668	0.0213901808452705	0.0681281971415443	Others	Plant metabolite; Bacterial metabolite	904560.324	7177127.033	2660703.756	9420212.504	7385418.721	8141612.847	3760279.86	313230.9042	171236.216	43329.77261	159619.6156	2917058.173	2350732.318	6704523.999	1171930.215	7794516.609	591921.3991	345904.4552	466730.0414	1613294.219	1905913.143	255246.1527	298129.9562	100625.6545	523026.1585	61660.20092	524420.1212	117309.186	205337.6728	18496.78355	77030.98918	55714.41139	1e-158	12658.76715	65139.75917
155	Benzyl Alcohol	98.0874166141116	71.4517467701469	13.3480067162426	13.7508950772711	2733.681	2954.241	0.925341229777801	-0.111942621444032	0.249204627388239	0.804044732081603	0.863780596277859	Others	plant product, drug, cosmetic	4145.922667	2468.862884	3946.695527	3845.511561	7459.80688	12016.34823	438.2723921	902.1284334	217.2525516	437.3239619	773.4925199	1005.315038	4023.504041	9309.401275	808.4123932	9467.569686	22360.74009	967.065728	806.5706903	225.9604377	609.1617001	409.3906949	919.7352789	151.3742997	182.1998064	1e-158	393.0345899	327.9740084	741.501385	1959.002431	1390.191276	878.3274308	2089.801459	1051.297309	2644.646828
156	Beta-Carboxyglutaric Acid	1.96405536161485	1.97115655854476	0.267274081251883	0.379349256563571	2048176	1231223	1.66352967740206	0.734247604158177	-1.18486252603908	0.239674070887366	0.358025523247036	Energy metabolism	Citrate cycle (TCA cycle)	25314.04135	30086.06412	340925.0987	743011.4753	46421.08439	48935.21542	73347.22167	51035.39108	8368597.518	4688073.088	4447050.334	103081.1457	279792.2793	8309379.718	51972.57383	94264.3113	9402322.246	1902532.45	265071.1812	403032.2841	5471116.614	5158515.896	5410930.53	612608.9739	42749.95815	42156.42626	35876.51073	7982148.573	64176.30361	5111693.235	70131.78601	112366.9459	92874.93363	45268.43792	127559.8311
157	Beta-Carotene	50.50249237429	71.4066737908432	6.87251872532272	13.7422207783597	1692.804	1616.400	1.04726800296956	0.066630684941283	-0.300600763171008	0.765005882406345	0.830479358828509	Lipid metabolism	Retinol metabolism	1554.937981	2291.112998	1922.599698	1176.124131	3792.059773	1688.936374	735.1665263	198.2132553	1885.838209	1065.359632	1224.928181	1939.382474	2308.684257	1378.928985	1471.242583	2173.239209	3093.790818	489.6721507	1262.046644	1241.89796	421.140394	2198.160123	299.6577354	2516.24959	2586.039457	1952.152307	1648.18832	612.818332	3804.364074	1822.681474	4188.632269	1352.298786	1585.463458	2162.208983	3702.352615
158	Betaine	0.187300751502684	0.268062925156548	0.0254884038678558	0.0515887339996305	15368933	20061794	0.766079693570774	-0.384433614566217	3.9026879017082	0.000425306263931606	0.00458949893765002	Amino acids	Glycine, serine, and threonine metabolism	14956366.33	18512868.15	17390193.71	19868412.01	16931389.94	16247940.31	20207291.69	17848850.19	15305645.6	31109534.33	16420503.38	21924389.11	20492010.03	14549101.18	16619946.46	16219547.99	16902320.06	13994005.47	13560151.31	11989272.64	11917296.49	11770082.75	11719459.96	13317533.19	11519022.66	12732705.36	14548941.11	13359832.3	14486200.3	12387119.38	13391141.53	15816981.97	14977778.04	14972144.26	14336109.26
159	Bovinic Acid	0.959051489306458	0.808015797159281	0.130510376992061	0.15550271266646	31717.40	37816.03	0.838728972872086	-0.253723401817074	0.573476504852604	0.5680586260635	0.674394723553219	Lipid metabolism	Linoleic acid metabolism	11020.18701	35132.01362	32474.66688	86678.33578	84391.76379	33988.11867	24755.68888	10302.67191	8313.729861	33987.05473	15191.17442	21985.76692	22142.93914	40626.3991	48312.49016	50472.35534	34602.13652	25527.86936	212108.4848	12062.02554	7212.041579	8149.523485	87727.02235	14835.41936	7083.259022	13234.48418	5939.991527	9241.814397	367451.1237	12954.58482	6681.910782	6909.939682	10053.43441	15364.40533	4873.652352
160	Brassidic Acid	0.791191043864367	0.984309270135705	0.107667463695982	0.189430407359565	3672.401	4701.538	0.781106310318028	-0.356409179130977	0.991521801623996	0.326208546167509	0.450953688105371	Lipid metabolism	Fatty acid metabolism	3919.253167	3091.587959	2991.671139	10064.5674	12664.62416	17837.38856	3164.052522	4725.147296	1557.451202	2251.664704	1835.631229	2841.39895	4574.269023	5384.290194	7338.578837	23330.28266	10793.20834	4912.351916	3128.886213	2129.679068	3402.495933	1808.18698	1048.228368	1517.344983	1370.055231	2353.474102	3817.082876	2433.859692	8959.187969	1462.589414	999.3385008	1997.828222	1887.879039	2329.228341	1687.983159
161	Butyric Acid	0.532257286912622	0.419848103780455	0.0724310424896705	0.0807998052454664	8890.885	14775.300	0.601739727788945	-0.732788486013829	4.2171343839151	0.000146894324495863	0.00197872568194444	Butyrate metabolism	Butyrate metabolism	17277.00452	18962.78473	21264.1905	15966.09115	12627.35224	17218.46613	8241.470615	10515.74838	7451.151871	9827.676381	11675.80511	18332.99748	9260.133441	10520.02827	12609.32288	8936.193454	6544.537354	2826.827575	8295.518461	7146.629285	7976.959207	8208.544609	8971.586954	10179.72261	12913.83938	7079.376052	9609.034763	3081.824414	7001.974357	7583.671189	13481.98773	9250.904731	8543.267806	1427.416047	22843.44028
162	Butyrylcarnitine	0.451101261970512	0.635995971022453	0.061387106341851	0.12239748169111	4805499	8689071	0.553050953318255	-0.854515690895431	2.61362418004986	0.014103701927769	0.0512410879084271	Lipid metabolism	Carnitine metabolism	3765733.769	6712025.898	5426737.263	6872501.797	5235114.507	8470002.752	11099550.2	4508292.962	5691802.583	31448094.17	6735627.862	13876927.67	10284159.73	4840468.458	7014276.709	7803849.998	4869256.369	5721269.281	4513888.699	3506022.296	4383717.1	5560788.141	5628472.571	5960590.786	2202341.899	2949480.553	4491108.309	3503240.28	2513583.794	4075066.14	3676426.403	5031509.815	4903229.736	4607360.365	4818539.876
163	C2 Ceramide	0.441888046937244	0.86527118115034	0.060133346579515	0.166521516453058	8315.988	9239.147	0.900081793265114	-0.151871985249322	0.629785261484792	0.532839757395231	0.64537946772571	Lipid metabolism	Sphingolipid /ceramide metabolism	10072.51451	15509.31114	21166.78096	19244.87851	9913.080051	11944.87381	4628.375014	4883.630883	3105.620723	3095.857034	3782.10417	5260.754463	11317.69588	10880.63022	12525.91695	12347.56446	10805.84761	7241.618015	8370.360275	4545.084137	5340.247864	3395.625322	5000.063084	12638.77734	11256.67024	8658.320852	9677.92108	7299.569071	12228.99978	7573.627057	7223.234658	4741.152523	8011.10176	9543.276148	5131.158535
164	C2 Dihydroceramide	108.418474269864	98.9055113020754	14.7538855917907	19.0343745248636	1247.159	1932.623	0.645319340606005	-0.631914830325365	1.11405315955839	0.272715428778143	0.391216775806741	Lipid metabolism	Sphingolipid /ceramide metabolism	2080.374294	1516.562968	4599.011039	2655.919702	2155.853324	3039.116992	434.0003647	182.0234411	250.5857549	1e-158	135.4090584	395.0498962	1131.729614	3958.589061	724.612651	3868.264839	6521.101967	880.2219061	441.2137678	468.4003124	132.3485921	473.0503639	298.1792753	854.0513757	1281.634434	540.983644	597.5878701	566.9205247	366.1088937	1467.590825	380.889172	364.5417002	796.2569519	431.529214	244.7513106
165	C8 Dihydroceramide	132.929876214169	0.987199411875279	18.0894649053358	0.189986615396678	1166.330	1371.682	0.850291831488639	-0.23397001648094	0.634343487034784	0.528930436701411	0.645377962044335	Lipid metabolism	Sphingolipid /ceramide metabolism	3065.742837	1285.470053	2524.671143	1741.795307	411.1366198	1368.912578	539.301755	454.1010512	380.3607365	693.8995367	183.8806089	601.3835299	1447.136894	7199.290307	1711.792427	1184.667658	3386.64061	342.9207577	165.64657	486.3734239	545.667138	865.0957135	1e-158	1418.145929	1e-158	752.5117095	1490.710905	1e-158	520.0338477	1423.18106	369.7248337	1998.719165	1525.766766	570.1230746	1e-158
166	Caffeic Acid	0.412833774865204	0.459241483544661	0.056179560944821	0.0883810647158511	14089.44	16217.55	0.868777343063533	-0.202941615451468	1.27787787376841	0.208423983295205	0.333136476968381	Caffeine metabolism	Caffeine metabolism	11971.11858	23714.03773	12803.14771	19102.55245	8370.868128	18348.90485	8275.49535	24038.82066	10021.04018	15150.33503	30510.92224	14528.63361	17497.72559	17210.68509	8138.802196	9984.620946	12415.60534	12851.07923	12765.94012	12323.60162	14468.58077	9883.074447	12492.73395	8552.691605	10017.74364	14946.59917	12788.41046	13949.15368	9697.502029	21199.68685	17378.81561	27634.83727	14933.17747	10985.56168	21098.63101
167	Capric Acid	156.309141429516	134.728413455854	21.2709799241581	25.9284952587428	5113.209	4299.551	1.18924255114081	0.250042988961609	-1.04299388529256	0.301136048348252	0.421124493144655	Lipid metabolism	Fatty acid metabolism	7919.116753	7230.261191	3500.630118	4887.854983	6515.864791	10294.6078	4032.481032	1e-158	2597.191788	1e-158	1e-158	1e-158	7395.029823	4507.343113	1e-158	11878.10952	1e-158	4361.95993	5269.415293	2642.26938	3282.898303	2267.721736	4245.096504	10026.10655	11507.29508	7679.950701	6326.553855	1e-158	8877.843698	5249.715343	5385.016001	6976.158737	8423.142127	5214.268502	1e-158
168	Caproic Acid	0.538121418762556	1.00613005459843	0.0732290497572674	0.193629819287393	29898.69	53050.67	0.563587415578352	-0.827288697018025	2.51343409868988	0.0177014072855683	0.0603295533934131	Lipid metabolism	Fatty acid metabolism	147502.2189	120960.8567	90456.1112	95206.06419	95448.18748	141157.3487	22835.87878	9703.016244	15797.02553	12624.34832	20187.42002	17096.33327	50478.50167	43575.11244	34879.51981	60602.75984	14842.7679	12869.87298	17030.13722	14309.74962	13506.54943	15229.65492	9455.009614	66258.24088	63104.00059	27340.43678	45664.08466	17309.3869	50643.73299	17064.84028	23967.32469	32529.24882	21715.82979	13255.03608	47001.57448
169	Caprylic Acid/valproic cid	0.768655760388496	0.768837072938077	0.104600800044601	0.147962763674588	33349.16	17128.93	1.94694940080904	0.961215390401069	-2.04104303901172	0.0447500695426846	0.111952596122356	Lipid metabolism	Fatty acid metabolism	105775.5994	11395.46824	13823.02594	14852.49389	28944.17751	35945.12256	15612.10853	2758.235921	10270.16527	7298.953695	25846.37238	7787.12695	24198.75031	344389.0887	47748.42971	94766.61897	20329.07052	15616.78771	11522.30299	14932.05009	12422.42349	12474.53131	16196.70259	8601.824086	8870.365309	13858.10383	103889.1583	13374.20876	25674.88208	21550.02972	25162.89095	16181.65296	20639.56936	24053.90375	17971.26994
170	Carnitine	0.435054154973009	0.646095547394768	0.0592033716756438	0.124341146070196	10287327	22390861	0.459443118332966	-1.12204183615578	2.89609773094514	0.00721408002073094	0.0310463086606456	Lipid metabolism	Carnitine metabolism	7929455.479	14879804.03	8717858.411	11242896.37	10517836.81	11277499.7	19552517.78	9475256.289	11270419.22	51955400.41	12249828.82	25752302.82	19666483.12	8332190.476	10161284.3	10113627.39	11342591.84	8135783.332	6715401.272	7039893.656	8627253.558	8385769.066	7201785.653	8877963.86	4904131.225	6293535.191	6927588.824	6759795.353	4128388.22	7029627.072	9518062.453	10253589.1	10203079.51	9900344.19	8194877.814
171	CDP	0.630752308601362	0.657243517911373	0.0858345172308803	0.126486573996423	1557673	2122548	0.733869387170514	-0.446404777389727	2.01105750303336	0.0485318563295355	0.119756082342164	Purine and pyrimidine metabolism/nucleotide metabolism	Pyrimidine metabolism	153528.1876	2727135.03	1638730.58	1826018.797	3746623.466	2121179.193	2097055.912	1694457.82	1651793.841	1353840.818	1198166.145	1441419.627	7425971.012	3657422.906	3950176.31	4097531.578	3903431.396	1068298.843	1426063.056	807060.2148	1080175.54	1180418.471	609288.8269	946229.8947	1141198.679	811345.0483	1140481.717	1185810.962	551508.1097	640310.1075	490347.4715	859727.781	820886.6228	753679.4178	951908.8458
172	CDP-DG(16:0/16:0)?	0.320755782382677	0.466941718944016	0.0436493332713756	0.089862975709398	14849.37	19903.45	0.746070153666827	-0.422616800078926	3.3212747157271	0.00198789640908962	0.0125908680846152	Lipid metabolism	Glycerophospholipid metabolism	27928.60244	19831.25417	23533.28344	21824.67061	37313.09892	28675.19	19140.52403	9553.665697	15133.09986	16767.59059	11511.13001	18536.92059	19139.90305	22102.6952	27582.46885	28394.87906	15222.08931	14416.76016	14030.5263	14956.98545	12706.32997	16468.61812	18918.64292	15858.07388	24334.9199	17058.25984	14048.23704	15885.8882	14349.54709	16074.58797	9509.629303	15413.89756	16952.19747	13882.81397	11960.33865
173	Chenodeoxycholate	98.393930763461	71.6823279389114	13.3897180087342	13.7952704438898	6344.238	10202.532	0.621829757554301	-0.685408436637505	1.38204051985848	0.176585199008144	0.297601629097641	Lipid metabolism	Bile acid biosynthesis	590.0215766	1e-158	2962.989919	12507.3242	41225.21421	32238.34453	12715.26173	13534.57265	3642.252815	1359.066385	1398.690107	7873.453167	1e-158	1e-158	3261.040085	26804.34001	14756.08399	7136.689943	26471.74353	16970.10898	13682.53149	2687.018695	5899.469254	6251.545887	3569.096539	1891.365725	1321.879582	7046.881289	8337.522913	11706.48029	996.3951082	6468.344502	417.9412584	1741.742695	2906.768077
174	Cholesterol Sulfate	0.552376694899435	0.898469658063676	0.0751689471282578	0.172910566313925	984235.3	1346411.3	0.731006416835628	-0.452044024556015	1.68082733735754	0.100215131429914	0.196356477029343	Lipid metabolism	Steroid metabolism	1089408.2	1214436.018	861469.1182	2222168.103	1818352.408	1024227.313	567140.596	160557.0751	325875.4077	268964.1736	128354.9679	347576.7608	858965.9731	2142493.18	1138734.672	981728.5746	1146968.182	1319467.831	740103.5072	1063173.574	942834.6549	468482.9716	532924.5592	452109.6552	522325.4924	739900.7374	592839.6094	436949.167	5620955.996	701482.8302	342219.0098	761795.7971	607704.7542	396420.6772	643833.7226
175	Cholesteryl Palmitic Acid	97.9230839171171	99.0294671087073	13.3256438687042	19.0582298309724	933.320	1703.954	0.547737791043655	-0.868442672672459	2.54847276130058	0.0152438188727432	0.0544920541468787	Lipid metabolism	Cholesterol metabolism	2299.963232	966.2433595	4721.817719	1309.879534	1e-158	1517.156807	1301.001026	969.3649132	276.5029828	1516.877277	523.4272097	1185.281753	740.8587053	2476.776263	1e-158	1027.543465	1327.972428	542.6176498	1867.449822	735.314223	525.1760267	337.4687918	954.3509769	204.7479909	915.3666047	1e-158	367.4076767	779.1032735	274.0686624	389.1470115	1118.462419	339.4869763	1946.885043	639.6997188	625.9635553
176	Choline	0.226158926871373	0.351415936522613	0.0307763317561267	0.067630028516285	21483305	31060868	0.691651791572599	-0.531882191425754	3.74911694219766	0.000748666244289621	0.00708661384616097	Amino acids	Glycine, serine, and threonine metabolism	18300640.16	20874448.25	18669786.42	17257853.05	27198764.97	22530428.07	30996085.36	24090738.84	23267836.93	36058056.32	25436863.53	33968887.09	32498818.4	20770520.27	22591012.37	24903363.61	22608800.33	18279840.53	17070713	16250917.92	20353536.04	18565684.14	13720911.49	20669904.86	17317703.83	19011917.66	17857180.12	18051293.21	13535596.34	15345130.15	13929652.89	19064242.79	19123162.77	17719190.46	17873969.82
177	Citraconic Acid	0.525735637991433	0.714930200411338	0.071543558481977	0.13758838121976	192844.0	237455.9	0.812125535731056	-0.300225343119464	1.22361595371807	0.227417794356668	0.349024953356149	Amino acids	Valine, Leucine, and Isoleucine metabolism	415620.417	380532.6382	112675.3996	132846.4756	364506.7603	696998.0905	511854.9652	256328.1226	181349.4988	196488.5914	340755.3187	430308.6704	217110.6004	228210.6905	110503.1344	211923.3754	274524.6091	72281.181	112973.637	116439.9229	139331.4304	137984.0716	145569.0024	122892.078	368550.6941	136694.9105	302417.2045	104479.4845	173483.8109	74247.54068	119765.8319	305337.5733	159615.1714	73093.389	569571.9809
178	Citric Acid	0.657089887460511	0.903219169963026	0.0894186077456152	0.173824610305128	7977836	17849880	0.446940595679075	-1.16184500400324	1.99013122632127	0.0548550632871882	0.131482047005082	Energy metabolism	Citrate cycle (TCA cycle)	5049176.06	36976852.19	11859469.4	11134777.63	6660304.677	8604936.033	4300082.953	3898161.847	3020367.778	15178320.44	5378602.868	10184748.79	12822361.74	10858930.53	6005374.965	8519510.41	12500681.53	8080253.02	5251389.787	6798347.16	7322876.902	4651781.239	6913290.845	5618372.838	2911177.696	6113826.005	4456874.092	5059670.185	2581369.925	8755485.546	5625021.382	5802180.16	9755203.455	8070271.571	4807738.85
179	Corticosterone	180.613545029067	98.9574835647857	24.5783903309115	19.0443765914857	705.28735	80.65843	8.74412445171571	3.12831393447223	-4.64251829425876	0.0000152495302827958	0.000344544074826918	Lipid metabolism	Steroid metabolism	1e-158	953.3431505	1e-158	1e-158	1e-158	1e-158	1e-158	1e-158	1e-158	1e-158	1e-158	1224.434327	1e-158	1e-158	1e-158	3513.697699	1e-158	1306.105063	1e-158	1e-158	397.2174539	392.0866348	1e-158	3643.79319	1638.451566	793.8478968	1572.149674	620.7309164	1021.368263	393.9926446	1014.501762	1203.988854	467.711978	783.9629976	1e-158
180	Creatine	0.599240375244199	0.764209240436837	0.0815462862567893	0.147072136894469	1879025	5185678	0.362348954177255	-1.46454836450969	3.65580820784326	0.00101591173633854	0.00850206911933822	Amino acids	Glycine, serine, and threonine metabolism	5462400.457	4094062.09	7176998.187	5024078.275	7777571.508	9527198.118	6990464.492	1868259.627	1716605.14	5770043.336	2403476.484	3047512.989	5951673.868	4421669.633	5629458.597	6306403.665	6794296.789	1264458.601	1081856.135	594475.9968	678772.7413	968685.2442	1246811.347	1582538.243	1205126.42	1500315.817	1858325.018	1245314.361	777047.9229	1092805.83	1087444.123	1540615.403	1376489.733	1438640.173	1301812.297
181	Creatinine	0.85347652644946	0.922113802401674	0.116143444291343	0.177460884013359	2145438	3267805	0.656537951315945	-0.607049686065014	1.54911456308405	0.130649814994067	0.240355766515802	Amino acids	Arginine and Proline metabolism	3093930.508	5330341.23	838009.0225	995189.7955	4750031.884	4460790.193	5802400.264	3616322.273	965469.6871	2314803.244	4178389.457	7318153.992	6178663.463	4048715.945	866156.7513	3897464.75	4781873.04	1232595.131	632759.0689	663336.4158	769440.9706	802090.3179	538589.5631	719003.106	2665873.573	3158697.731	3577080.521	1445546.275	838670.5606	930397.6524	2614558.978	4945554.133	4462139.623	892268.7875	6294846.446
182	CTP	0.661878466009238	0.591657055886191	0.0900702507477052	0.113864453494611	137995.7	188702.4	0.731287466402123	-0.451489459122258	1.77504124633137	0.081179249021167	0.172439275552017	Purine and pyrimidine metabolism/nucleotide metabolism	Pyrimidine metabolism	84278.72529	220388.0625	238370.2866	191635.0675	467020.4461	199295.6962	204340.6911	127005.8981	125808.8344	80561.29128	84270.31198	79513.04226	654594.3447	397861.8816	428261.5176	392017.5127	393997.942	98156.61095	124045.8286	60190.65728	71816.14956	89980.58786	50386.17576	72562.78585	96010.00103	67231.51369	86027.30569	85827.00126	43740.86511	53037.36258	53972.30463	69820.84041	62784.78532	66549.04145	84778.14483
183	Cysteine	1.13110696111002	0.953719720863257	0.153924161068313	0.183543445857285	70343.92	37243.92	1.88873566477428	0.917420805588627	-1.88251249191515	0.063453984736566	0.147042406937619	Amino acids	Cysteine and Methionine metabolism	44080.47802	14100.66051	10419.8637	9178.999826	15363.54639	20262.94348	8799.932401	45697.27545	37914.46714	46506.74764	263909.8381	18789.65076	23904.11969	57326.46103	11565.10898	28971.48374	438999.1453	98664.70588	21457.74788	58597.63429	99434.7875	83928.39842	64854.38595	24929.31877	12864.04696	41294.36754	292949.0844	82906.71155	10914.03053	55727.22609	20113.57541	2824.705511	35497.44976	14531.24956	9591.915762
184	Cysteine-S-Sulfonic Acid	0.537200294431926	0.582514644619048	0.0731037006128392	0.112104995625902	67670.97	124321.19	0.544323698960732	-0.877463244882017	3.48309017096376	0.00138567266526861	0.00991922115830893	Amino acids	Cysteine and Methionine metabolism	80419.21225	91601.03336	96495.88057	100915.8192	76377.76476	43264.28427	43425.47584	43110.22085	99865.43079	92282.55781	74959.27358	120681.038	82204.41058	79207.94686	75929.40919	83050.38827	95186.70589	36384.03554	52338.47779	53393.87704	59880.80076	53047.37533	53106.11437	67088.60209	36580.17904	37077.62092	32072.53871	49058.6098	48793.44076	144504.8804	102884.3887	39185.12472	110346.7869	87539.30067	22491.57726
185	Cysteineglutathione Disulfide	0.716761134334241	0.819750666541279	0.0975388359209644	0.157761089331994	129659.5	445773.0	0.290864408566692	-1.78158132208531	4.39016935702387	0.000147788640145228	0.00197872568194444	Cofactor, vitamin and antioxidant metabolism	Glutathione metabolism	204442.3465	337482.9059	252956.2077	371240.6206	310711.3237	319747.076	437330.2348	174270.4504	242388.3687	1009210.699	237991.4996	537479.9377	407234.7526	238728.4065	359362.2025	282149.5286	173104.1521	69082.79251	170527.8363	94728.91266	138846.4724	109386.0003	84744.07773	245043.8144	140031.1329	65462.16059	67169.69951	122932.7346	59232.28161	38268.7014	70723.24032	217574.4611	125589.7873	59296.06857	65435.45343
186	Cytidine	0.589522098148029	0.537204416019689	0.0802237962532008	0.103385038066274	1293794	1669054	0.775166052146905	-0.367422704567465	1.47096441751008	0.147270397155991	0.260333733847877	Purine and pyrimidine metabolism/nucleotide metabolism	Pyrimidine metabolism	1062709.02	533476.2409	901934.4654	5854586.698	1830464.911	857600.3578	2985872.42	1381901.833	1163410.103	2026289.219	1689849.408	1993999.955	3489075.213	2079070.095	2689700.324	2304866.949	3572275.402	687671.517	888488.9437	571350.854	834907.868	1396690.022	354317.3339	1144678.826	973572.9832	850235.5543	663596.961	1003245.744	7210441.926	282376.7301	514643.0931	674898.9701	854927.9315	543499.0041	844614.3522
187	Cytidine diphosphate choline (CDPcholine)	0.519137625629496	0.66033913458621	0.0706456827262368	0.127082325703264	88174.95	169917.21	0.518928894842376	-0.946391225063513	3.01520499606653	0.0052183972814094	0.0248217186477565	Lipid metabolism	Glycerophospholipid metabolism	91441.46806	123437.2828	89829.58177	104452.4507	114106.4501	128319.0992	161321.5967	70053.98644	81895.35529	381212.7397	91973.65946	222833.9575	138606.1595	119107.466	101055.3118	108285.3311	74831.38493	68091.26024	85585.23208	78928.5441	106272.8393	79009.73179	96896.7009	65039.55986	52559.22113	51856.83659	60634.37717	59839.73212	23599.9784	38441.72848	28671.63303	60521.10435	52841.18398	47293.90974	61564.29017
188	Cytosine	0.5240572577265	0.362492289787547	0.0713151598573413	0.0697616736960014	455932.0	724142.5	0.629616408372661	-0.667454955615337	4.52767634675725	0.0000339211646725063	0.000630344256586103	Purine and pyrimidine metabolism/nucleotide metabolism	Pyrimidine metabolism	500192.7247	1016604.331	783814.9484	901330.4776	1010214.688	981762.56	390828.0961	463910.0447	444528.9342	661742.2147	434542.6172	619548.562	852269.583	889282.4923	735178.6871	957166.5842	788748.9908	440284.6663	431324.7292	303592.053	357354.2256	372108.8912	291730.7597	378506.3566	220215.467	299247.0421	377974.8989	363040.3351	205620.1331	426070.2677	378195.8356	427319.1506	464867.784	414127.7523	353737.6823
189	D(+)-Raffinose	0.421968734324526	0.503766706608564	0.0574226714723959	0.096949947889742	138260.1	204338.9	0.676621534127863	-0.563579001874437	1.97392313286523	0.056536841185422	0.134460974266645	Carbohydrate metabolism	Galactose metabolism	161147.9044	201580.3744	171961.4003	199890.0657	196347.2917	163466.9435	165727.0477	132252.3981	114707.5043	165934.8771	180117.1301	256473.8621	147063.1582	150452.3674	111459.0929	175272.0897	159674.6875	119181.5191	138190.0618	138819.9483	89491.47711	246245.5706	116380.2071	126706.5866	181109.4031	121455.8998	116216.2571	118500.7178	80407.96008	80684.65554	190138.8044	198108.5262	109752.2097	98029.4065	115939.8787
190	D12-Prostaglandin J2	0.560193685123357	0.714449622831282	0.0762327047600873	0.137495894021356	24597.04	23624.63	1.04116085627584	0.0581929779780878	-0.261050631424081	0.795079375511108	0.855420220974004	Lipid metabolism	Fatty acid metabolism	30020.7484	18592.36354	47685.64842	42715.77851	64543.83701	34037.14518	18629.02748	12863.78996	6916.301152	20746.31347	13122.62113	16009.64788	34915.66161	47394.1008	47195.64499	84784.57512	41922.21043	20817.03347	13341.76388	15575.13336	12403.5344	14942.8468	10373.44933	10233.79815	8824.282667	9160.920888	21589.27025	21341.6104	34122.63905	15409.01828	15215.34519	18971.99412	22304.31978	23762.81397	16194.65113
191	D5-Hydroxylysine	1.84533833334876	1.93866946411645	0.251118739972355	0.373097112325779	25653.55	30712.32	0.835285318725515	-0.259659013947437	0.396851567433875	0.69323343551116	0.774832367222753	Amino acids	Lysine degradation	628.8968037	22573.22683	1874.225664	1061.641397	659.2869619	1407.543845	1735.472736	1942.590339	64788.16954	5579.008291	3186.096507	89004.08266	4158.024511	34893.3658	293650.7767	4586.781463	20707.86963	1353.152717	1652.795573	2183.745617	1782.008839	89337.62322	2722.015377	1292.015757	517.8156514	2391.38335	72806.36572	74763.80333	49999.20023	1346.772746	11198.0774	10274.18007	1015.19377	7323.866155	65663.5043
192	dCTP	0.583691898792741	0.494809003203752	0.0794304066132476	0.0952260370657122	15900.69	11521.08	1.38013884115031	0.464813408571112	-1.88004396759518	0.0639954950369816	0.14782345978191	Purine and pyrimidine metabolism/nucleotide metabolism	Pyrimidine metabolism	8258.039557	9168.328071	11241.68464	11318.28398	20066.71066	12211.46081	14443.62273	9172.809929	16697.56042	15979.72012	28160.42997	19769.29043	6018.879391	13878.19455	11454.82728	17460.57829	11804.42198	9267.133931	10229.17512	12489.07819	10561.14574	9242.206323	8210.702824	9829.027307	14534.82611	6350.37046	13905.98415	7266.428575	10842.41678	3027.67386	38912.96003	14303.46709	12583.70476	15924.38822	20543.47864
193	Dehydroascorbic Acid	0.630629766101736	1.00842028910153	0.0858178413088865	0.194070575123017	1176371	1588758	0.74043435186479	-0.433556265433429	1.52608979321134	0.134749936046354	0.243560509403785	Cofactor, vitamin and antioxidant metabolism	Ascorbate and aldarate metabolism	3901722.03	1068477.496	1136002.872	1294080.275	832680.0344	3565947.249	684058.4533	2352870.442	1645257.534	4016387.538	4720196.229	644815.1343	1257507.815	2149983.04	1208901.819	807736.0503	4706063.81	694090.8658	629551.2369	822894.8138	1743988.388	1380080.614	1091180.124	874661.5925	536872.0927	862119.2922	2406803.117	2072437.99	694474.2038	686526.8587	527046.0675	865114.6524	884928.1835	733507.3378	644060.8581
194	Deoxycarnitine	0.445055430138081	0.898833213353281	0.0605643728385103	0.172980532562031	144518.3	259591.7	0.556713870281677	-0.844992067122252	3.03277460259734	0.00496630027263273	0.0239693740521884	Lipid metabolism	Carnitine metabolism	165991.1707	288794.7368	213545.2787	245227.6598	250680.7667	263750.7137	429801.2629	231766.858	243482.4692	895262.4992	269509.7618	536139.8449	394109.8839	171596.5867	239315.72	250163.7471	202729.631	152889.6955	137580.313	118835.6865	150666.9975	153397.5484	135470.3195	166067.6181	71779.12781	96216.51669	108983.9728	103878.3751	53363.23312	43175.05537	64138.10171	152886.0628	107834.4052	127939.6102	140194.2357
195	Deoxycholic Acid	98.3952007978003	71.6846306716024	13.3898908385168	13.7957136050028	6418.846	10436.878	0.615015908013872	-0.701304367173854	1.39698880406787	0.172080014644559	0.292051292460132	Lipid metabolism	Bile acid biosynthesis	605.5898589	1e-158	3041.171236	12837.34188	42312.98083	33088.98401	13050.76605	13891.69527	3582.078646	1336.613059	1372.824808	7727.853206	1e-158	1e-158	3347.08574	27511.5981	15145.43735	7324.998318	27170.22575	16689.74343	13456.48047	2637.328959	5790.373223	6084.188033	3609.720303	1840.732663	1284.86323	7428.440512	8104.048785	11258.30189	1079.889434	6220.706254	401.9405273	1690.552841	2821.338102
196	Deoxycytidine	0.374577686992878	0.477761374076796	0.0509735667869168	0.0919452193105479	327588.8	414786.0	0.789777861355012	-0.340481167404352	2.0114745843471	0.051374367487274	0.124298692744262	Purine and pyrimidine metabolism/nucleotide metabolism	Pyrimidine metabolism	409055.3583	458830.4055	321461.216	394330.1251	496178.4576	414182.014	202300.2701	149754.7432	227840.5659	302042.8784	228594.7841	295451.6266	447204.4442	599736.4226	404134.8215	553977.5766	723036.6659	235455.9224	226945.1238	235836.242	325913.4598	195750.7901	243299.5969	191329.6597	203647.0078	215695.8972	263229.9574	239827.2107	256433.1171	254763.7834	184310.509	220586.6134	272078.7881	244516.5865	180456.7636
197	DG(14:0/0:0/14:0)	0.59105589638306	0.544366229794569	0.0804325197556567	0.104763329769879	7663.383	10005.960	0.765881834426682	-0.384806274587173	2.00363447206734	0.0515762210557104	0.124298692744262	Lipid metabolism	Glycerophospholipid metabolism	19105.75452	9462.383664	13271.17604	15353.12721	9229.370125	8569.749723	6128.8106	5301.935488	5002.840277	8801.3658	3736.964649	5907.109869	4764.652945	10940.57598	9315.935102	16633.18737	13457.8756	4839.958058	5623.62213	4635.279594	4634.908044	7674.466064	4614.736883	7253.824645	5189.98874	5248.865587	6177.071373	5134.127731	3194.439686	13546.71817	5640.543898	6333.367748	7107.508883	7804.219176	13141.74317
198	DG(14:0/0:0/14:1n5)	0.450628134104086	0.688453908101059	0.0613227217943045	0.132493016388932	7963.421	9523.928	0.836148803308887	-0.258168383810457	1.31663583367449	0.196313267664247	0.321846921816895	Lipid metabolism	Glycerophospholipid metabolism	15764.91527	11391.93699	14056.08461	15593.82921	10057.11747	9134.914241	5265.560682	3248.647749	1675.791819	5413.723511	4298.861953	9053.582331	8034.623511	9302.351674	6665.930212	12862.95483	8691.505551	3727.636596	5437.405128	6242.669045	3053.996972	7590.071554	3866.638877	8196.408499	8664.118286	3891.37105	7735.722644	5314.88073	4419.811275	7338.993872	6877.145232	5569.499907	5285.348211	11939.50137	11405.4669
199	DG(14:0/0:0/15:0)	0.715246204592426	0.714173044915957	0.0973326800952081	0.137442666576734	5200.509	7556.657	0.688202336032984	-0.53909530572226	2.01415621393303	0.0514096670143137	0.124298692744262	Lipid metabolism	Glycerophospholipid metabolism	6368.933583	2759.226179	14797.82905	18264.72579	15534.83373	11425.34793	2746.052641	3515.774414	2960.829202	4725.90518	2375.014175	4215.503818	6289.584904	11283.83243	10915.45436	15391.15285	7686.926347	2074.597474	2991.205926	2412.545741	1936.06606	4255.532243	2087.825903	3811.852924	1984.70845	1316.74316	4419.652231	1328.133447	4172.990823	4636.243981	1937.235377	3751.656678	3188.404074	5024.487981	10230.47679
200	DG(14:0/0:0/16:0)	0.834922511162503	0.749416181542326	0.113618562617296	0.144225211382841	4679.651	8173.235	0.572557989584296	-0.804506275828226	2.61770373178115	0.0132808286751124	0.0498391862884788	Lipid metabolism	Glycerophospholipid metabolism	15139.74362	5620.547357	10218.23489	13284.52813	2785.464284	10162.66101	4730.008117	3797.787975	2367.966893	4675.838811	2826.546248	1383.079246	1783.128774	12063.98158	5533.431131	7090.537985	8095.950327	4106.320167	7068.576603	4200.019033	2795.256001	2734.403816	2877.100341	536.4373707	1795.3876	952.7845156	1658.518422	1389.366653	1832.53543	5161.675518	2972.126706	2252.50981	2647.244993	4214.743157	7157.8435
201	DG(14:0/0:0/18:0)	0.731776070157782	0.596597936155031	0.0995821098814262	0.114815326345694	2693.398	4417.312	0.609736871654074	-0.713741304438209	2.91723634039874	0.00577672554054037	0.0264025677970215	Lipid metabolism	Glycerophospholipid metabolism	5716.641331	3348.484845	4223.899849	7880.995793	3669.604161	8050.325649	2593.692379	1699.885586	2473.188073	2926.263264	1930.48869	2777.517019	2181.427195	6992.838239	3528.279783	5685.764683	3121.460988	2231.350291	2753.929	1405.028575	971.0834893	3396.074864	1219.998525	1033.696687	2020.446394	771.2675294	1808.369231	1308.91212	828.5015761	1189.014477	1725.218784	1751.471324	2295.920892	1242.704004	4346.942044
202	DG(14:0/0:0/20:1n9)	50.5087847910358	71.5209318871293	6.87337501478251	13.7642097592423	1914.836	3343.938	0.572629037978575	-0.804327263730195	2.38668701580609	0.0228342526051667	0.0697782855361259	Lipid metabolism	Glycerophospholipid metabolism	6721.346786	3761.930511	3506.000424	4162.337705	1038.846171	4203.347125	1901.138772	855.7161253	547.8184528	2471.295146	487.2240965	1435.53672	4255.464867	7695.406594	2308.866252	5739.025871	2718.704254	623.9811803	1420.78989	765.1057944	679.7997217	1491.789838	1512.33496	1440.895777	733.9287383	1997.570195	907.7868354	254.6849306	278.2820381	2699.09191	3416.797279	1270.847323	1283.754842	1451.491963	2123.71687
203	DG(14:0/0:0/22:0)	0.659023909150979	71.6014293525485	0.0896817947618998	13.7797015036853	3013.364	4628.846	0.65099681432478	-0.6192776113568	2.19564280669036	0.0352020024635971	0.0975135930313438	Lipid metabolism	Glycerophospholipid metabolism	7263.119998	3646.296696	7663.058189	4317.775502	5377.892557	6110.231541	2947.254833	1940.12741	1982.770595	2160.032514	982.3681674	1844.343618	2651.804757	7082.184875	5697.875609	6978.254653	2917.203744	2242.369568	2577.551926	1910.21046	1522.995261	1108.699588	1213.559371	1587.829812	2498.820007	1613.85025	756.9174833	2262.995575	1293.70729	2545.456432	2967.140381	1914.475745	3782.8591	1408.178733	3110.0123
204	DG(14:0/0:0/22:5n3)	0.57043408917445	0.941275118455259	0.0776262472425934	0.181148481007213	37570.54	38535.99	0.974946796488166	-0.0366046027296971	0.147378616320384	0.883560064158062	0.925817284617795	Lipid metabolism	Glycerophospholipid metabolism	46657.06549	61804.19119	63599.30611	28675.46203	63096.6842	69357.32809	12147.67924	8550.814473	6541.68126	7973.943908	10543.89077	43837.07418	52293.03851	51585.57072	43393.31768	78870.58145	71879.81285	15219.78965	12336.90024	18853.38002	13698.73006	19292.04724	20851.09546	54466.97351	60285.56233	45719.10287	36605.37514	37642.79096	36811.52408	47408.01579	56556.98088	35553.45905	47380.60865	46636.98013	16268.49414
205	DG(14:0/0:0/22:6n3)	0.638078958770468	1.12996580441591	0.0868315480330017	0.217462020451533	139831.2	139452.9	1.00271274387266	0.00390836333150032	-0.0145956891369372	0.988427883545391	0.994364162948522	Lipid metabolism	Glycerophospholipid metabolism	155095.5116	324410.9455	272543.4965	142325.1942	219612.3514	225722.9097	15290.97188	15048.22461	15072.67128	20145.81214	27833.59745	109699.9967	219835.3329	152603.7207	147610.6151	320980.544	232113.5531	73389.50944	46084.40855	55478.38251	62760.53946	59681.37841	87601.03884	235763.8629	245391.1328	214093.6788	117013.3931	139674.3404	47034.21691	155097.3224	204322.7996	128866.3034	201726.9954	208379.5917	62676.63282
206	DG(14:1(9Z)/20:5(5Z,8Z,11Z,14Z,17Z)/0:0)	0.62107869707488	1.08930461088951	0.0845181054414477	0.209636770108852	48035.14	55939.63	0.858696062165588	-0.219780519052834	0.758733730755382	0.452561497451651	0.576059793411169	Lipid metabolism	Glycerophospholipid metabolism	56701.68074	114677.0105	115705.9987	65046.65975	94140.75111	104376.7567	9229.363338	9077.523984	8706.224585	14278.51528	7232.672027	30087.74985	57760.98861	44762.75462	46127.27001	149641.0233	80044.24119	21749.25349	18603.89894	13168.58062	12245.24346	17472.74248	19011.97454	81966.00322	78324.20628	68639.76219	42482.10744	48851.72754	16623.89443	50099.24656	54492.44199	57218.86605	59092.3612	67831.48059	33535.76955
207	DG(14:1(9Z)/22:6(4Z,7Z,10Z,13Z,16Z,19Z)/0:0)	0.691045903178326	1.21284566326738	0.0940394362015359	0.233412256724298	84764.68	91505.85	0.92633072093205	-0.110400734808472	0.36170754189641	0.719575722622202	0.794279767108171	Lipid metabolism	Glycerophospholipid metabolism	92729.98858	210625.3404	185654.454	81076.22468	121237.605	157963.3973	10223.37201	12558.17328	8302.77841	13514.47731	19611.31026	48595.77502	97576.91411	73803.85508	73402.02847	235288.8479	146674.0641	41759.5486	21846.27493	25538.20618	28035.18037	31709.61702	42468.34379	162490.2714	170630.0114	145531.5084	67250.99076	86351.32913	27688.48374	93535.33884	118182.9623	96226.28797	120603.4674	129151.7527	30770.82252
208	DG(14:1n5/0:0/18:2n6)	0.635442002208228	0.862521308079051	0.0864727036968145	0.165992303133743	44764.79	19017.62	2.35385868473552	1.23502770994687	-5.60093219004453	0.000000368695974700729	0.0000222139324757189	Lipid metabolism	Glycerophospholipid metabolism	7081.388131	5315.80365	35952.50011	25160.80547	27827.59091	23396.62008	33346.88379	15015.04023	14552.58479	12331.92288	6593.228489	20734.70771	19328.07225	14344.10942	29148.5919	20410.95842	38408.63116	43226.73373	31295.21781	50740.66801	49184.74256	34670.5175	27692.9885	19806.75277	28955.45734	47317.95537	9373.100413	56677.46705	50445.9613	66153.35922	70655.0944	50327.46281	78351.22937	91210.49458	22142.97656
209	DG(15:0/0:0/16:1n7)	0.525999607272433	0.672912779275342	0.0715794801512113	0.129502124751919	5265.515	7400.780	0.711481087128654	-0.491102687915441	1.94360059088019	0.0607621324447426	0.141761145737896	Lipid metabolism	Glycerophospholipid metabolism	7947.808343	8049.397437	14836.90773	10136.03668	5172.685305	9731.698788	3062.364713	2949.778095	2928.632509	5396.704505	2715.796012	5747.502374	4901.839364	8807.569024	6558.052208	12484.9468	10806.70242	3777.49428	4481.475834	2454.412508	3538.836085	3616.150759	5383.035376	4212.811107	7675.431489	1484.841723	3500.530152	2934.194511	3168.102134	6653.014256	5592.44125	3969.942455	6692.639494	3758.157128	7781.634235
210	DG(15:0/0:0/18:1n7)	0.658737176558584	0.574806745749871	0.0896427753983447	0.1106216097969	3701.430	4408.982	0.83952032464637	-0.252362841897089	1.35886189587141	0.18026836448214	0.303102389582762	Lipid metabolism	Glycerophospholipid metabolism	9427.867531	4848.80877	4139.784911	5915.286242	2954.970921	4246.336731	2504.710674	2102.992178	1911.252053	2615.742512	2852.297978	5843.478037	5703.729662	10054.06614	2858.573908	10239.46181	5122.447913	4423.811015	2858.803861	4839.771103	5104.172822	5042.309257	4650.677943	1586.878674	1933.665642	602.5417172	3503.181678	979.3750259	1786.857307	3823.235364	3198.354433	4013.829674	2433.89092	3186.429968	2800.16649
211	DG(15:0/0:0/18:4n3)	108.801128934458	119.704130950697	14.8059582960103	23.0370707424984	27728.23	59030.92	0.469723832865895	-1.09011529991814	1.21747809164478	0.230050789825885	0.349463913167926	Lipid metabolism	Glycerophospholipid metabolism	12266.62954	13758.66182	8983.241409	39081.15954	244437.7345	142560.9031	539.198045	3621.260226	1e-158	16909.76391	25102.41944	38739.73158	9386.472356	59994.50043	1517.073311	554794.0766	127803.5976	2212.627582	930.8042048	1748.594462	3129.140823	429.3911598	7918.420828	35933.1524	37951.36426	19138.09857	18812.25338	1e-158	34444.08404	682.0543308	305.6213226	2351.25091	5698.491189	340.7612178	1e-158
212	DG(15:0/0:0/20:0)	0.754782230573907	71.5580644239139	0.1027128517681	13.7713559192784	2420.536	3544.875	0.68282689798653	-0.550408204612734	2.07280286863967	0.0447078417578892	0.111952596122356	Lipid metabolism	Glycerophospholipid metabolism	6021.866841	3178.906846	4134.656925	8485.023149	3874.348257	3803.235063	1437.831077	1580.942971	1941.433783	1832.106169	398.1409336	2472.075449	3215.954741	7011.240466	2698.043766	2897.701738	1800.726701	1240.723981	1685.068685	875.8747597	550.7447721	2435.798445	1030.90281	2084.960272	2082.637126	1344.346671	1870.731698	569.9051497	518.9102306	5443.214712	906.7269206	2625.367757	4306.849201	2057.726465	5365.306956
213	DG(15:0/0:0/20:3n6)	85.8966838726298	146.94788932751	11.6890581158387	28.2801344866951	3226.286	2246.569	1.43609477385293	0.522150961734673	-1.50943613861494	0.136085195156887	0.245360588774137	Lipid metabolism	Glycerophospholipid metabolism	8697.188745	1e-158	1e-158	1e-158	840.4698598	2032.028106	689.6222831	199.349923	963.6214584	448.9412034	4823.503515	7730.822281	4860.729673	558.3213989	3274.461333	1186.315662	2591.977731	490.0691968	330.46292	668.3444827	1e-158	9075.854339	3304.42876	2104.767148	3998.007048	4083.02409	3951.906515	4556.874333	6287.847383	1e-158	4137.953819	1215.853215	2556.685248	831.0763903	3705.233228
214	DG(15:0/0:0/20:4n3)	0.570221342947896	0.607894241487913	0.0775972961481623	0.116989301320623	14465.66	13424.37	1.07756714095336	0.107777763423604	-0.483864305127855	0.630783067637742	0.728524213901098	Lipid metabolism	Glycerophospholipid metabolism	17995.09281	6824.021059	12047.67969	4652.046599	13613.94227	3515.425076	11825.37073	12785.36546	13246.66718	13502.78596	12115.97669	43573.8383	14138.664	8304.564294	9342.907109	7415.645632	13762.72141	10955.74642	15640.90928	21911.39129	13915.51972	11590.16829	11744.03178	10545.43609	7937.442554	7224.736733	7390.251509	8912.906462	33461.58066	20275.43845	20592.64236	19756.7438	26234.88344	45241.88625	11547.02654
215	DG(15:0/0:0/22:0)	0.654485211550186	71.5476909063429	0.0890641562497477	13.7693595348911	2735.215	3335.845	0.819946670184016	-0.286398015843306	1.25647965436163	0.215592655973754	0.337942077085511	Lipid metabolism	Glycerophospholipid metabolism	5669.6964	3724.341943	3944.313485	3277.760739	3365.917302	5437.337438	1553.685127	2520.808514	1077.293863	2944.624323	373.9713728	2056.510981	1867.93445	3767.97483	2657.947452	4120.339791	1164.492484	2489.978951	3157.834176	2482.207963	1331.67554	1321.731426	518.7476444	920.5905036	1024.542023	1410.236928	1608.39499	1200.294408	1129.154432	5271.248191	2988.269283	3172.176863	3232.652281	4531.858872	3050.9767
216	DG(15:0/0:0/22:1n9)	70.740773242903	0.813057545233747	9.62659991416898	0.156472997535787	1830.104	2419.076	0.756530179291597	-0.402530459707901	1.30085357326766	0.200799711033563	0.325511639186696	Lipid metabolism	Glycerophospholipid metabolism	3530.029437	1216.864925	3492.144009	4260.391895	1479.924323	2615.360196	963.1554151	1212.669631	231.204253	1609.663236	902.7597172	1122.969313	1758.001544	3175.909852	1e-158	5012.757522	5069.523544	1086.461385	1654.067242	165.3756557	701.0461083	2958.729118	583.1888861	1074.199322	1467.436625	531.8357386	701.1828995	1e-158	415.1401118	1696.802411	1237.854147	411.5004659	2089.932988	1778.576507	4712.624669
217	DG(15:0/0:0/22:5n3)	139.967283429615	119.320295801766	19.0471347270038	22.9632016336452	5251.553	19839.943	0.264695972160807	-1.91759185316263	1.60823756081703	0.119447824156948	0.22373258255304	Lipid metabolism	Glycerophospholipid metabolism	1745.829902	2118.363085	686.8275726	1e-158	7863.846867	3983.829586	5519.4592	7753.652679	61589.17563	41323.5548	7280.755139	48652.0092	1096.643485	5090.638266	2221.634545	5356.377999	661.0344593	791.134463	5723.548138	24408.89768	6637.669157	6322.502283	1e-158	2660.594713	6823.545715	2834.99774	4472.081703	2392.902309	7484.081288	1e-158	5450.16813	9256.751671	6313.098992	1e-158	16748.22898
218	DG(15:0/0:0/24:0)	70.7577066914894	71.5238291222171	9.628904264648	13.7647673323949	1835.103	3153.592	0.581908820164435	-0.781134981276124	2.43551068618014	0.0208672235146416	0.0670533448937149	Lipid metabolism	Glycerophospholipid metabolism	3901.945866	2236.123834	2968.279486	1668.146945	1513.703467	1641.922741	1230.549939	1058.322051	1005.735418	2360.958148	587.1345315	3050.661183	754.4322422	4738.737766	1850.192999	2322.027703	2719.91426	1579.732064	2317.813283	1465.908882	1637.648137	2230.751912	1688.482235	1460.73357	1840.980643	387.4060029	1e-158	626.869316	427.5091851	1751.22391	1811.272976	1287.071086	857.5914373	2106.819399	2479.764396
219	DG(16:0/0:0/22:5n3)	50.6346421569432	71.6764819872535	6.8905020329405	13.7941453899687	6026.072	10629.326	0.566928890881699	-0.818760303645521	1.32058816572238	0.195563235674634	0.321345953165364	Lipid metabolism	Glycerophospholipid metabolism	747.6152638	4024.107396	14957.57678	5333.376376	29058.05032	14677.9677	7079.92854	2972.120808	3449.69171	1e-158	2512.205392	8762.052588	3227.764437	9414.154868	4313.201416	16113.00422	44124.0672	4777.168434	4610.514898	2237.79263	4560.720725	7516.937367	3250.391263	1540.312515	5182.026051	3376.702918	1e-158	1194.748604	2094.824736	2822.275916	4169.602912	5055.419093	5092.575383	6693.847201	593.6478382
220	DG(18:0/0:0/22:5n3)	0.701770533125378	0.669892448461417	0.0954988734821164	0.128920861815766	6346.636	8832.012	0.718594585242864	-0.476750030508459	1.72186641201672	0.0936502040858886	0.189561966624604	Lipid metabolism	Glycerophospholipid metabolism	10084.59817	8135.412415	36764.7062	13050.50359	11536.0266	6654.151387	6894.16185	7565.692502	5365.088369	5091.158325	2576.358135	5400.446594	15122.17507	14410.69234	7822.251999	4089.197918	9211.29363	11293.66053	2779.150278	2405.135712	4116.161338	3285.568389	2378.062948	3115.723807	7171.407081	5847.353305	4529.321222	2844.926658	6878.120497	2390.487582	6075.569574	7957.679045	10989.82186	7595.279676	4334.125508
221	DG(18:0/0:0/24:0)	97.9113401149307	118.849037168086	13.3240457396488	22.8725078673074	887.238	2083.044	0.425933393629707	-1.23130025174396	2.66553485054014	0.0125131705221319	0.0483026032826937	Lipid metabolism	Glycerophospholipid metabolism	2841.674785	1818.173467	2403.142613	1300.921951	2819.976094	1e-158	1543.592228	1e-158	352.1987049	666.88472	279.297031	721.1700115	1154.353285	1945.661721	1258.107527	1396.463639	2422.810661	1488.319536	1518.097253	154.5007713	166.4681899	401.710959	145.727411	188.9975683	492.1651113	450.4803368	244.9967662	1e-158	1e-158	1576.823889	240.0432716	459.7401276	562.7224245	1616.372121	1158.780261
222	DG(18:1(11Z)/22:6(4Z,7Z,10Z,13Z,16Z,19Z)/0:0)	0.789783855532149	1.57566119091168	0.107475969618986	0.303236137574835	96278.01	119036.00	0.808814224268289	-0.306119725365438	0.846719893398178	0.402044137393902	0.525638176014088	Lipid metabolism	Glycerophospholipid metabolism	154962.7324	357737.8024	191495.836	138147.1711	240050.4401	273161.9379	17169.71249	8633.866936	8724.437767	13701.27537	17499.50722	74861.57999	184454.4991	130835.6647	225783.5838	398787.5513	122876.6046	31691.98659	30443.3191	31396.62712	26199.78117	39896.08814	51516.56361	194406.4384	282938.102	128768.1461	103519.5759	86945.47732	64187.81071	56929.43811	96772.47571	61010.6055	118017.5874	131701.1388	59349.23337
223	DG(18:2n6/0:0/20:5n3)	0.831799511497657	1.53730600174494	0.113193576192532	0.29585467797809	96770.77	106536.66	0.908333056433344	-0.138706710628622	0.396530228009152	0.693383874955908	0.774832367222753	Lipid metabolism	Glycerophospholipid metabolism	106253.3701	277098.0978	140806.1107	94981.02443	273359.9268	315284.937	12590.70093	4207.085511	6816.78496	9262.21556	11308.61822	116748.16	133433.931	102920.1515	235836.6922	549066.3612	120985.402	31041.85857	31285.7124	31322.21392	21325.15719	30325.80925	42002.28663	240288.058	266571.3992	133794.9775	105601.044	82266.7921	57725.27866	45979.2799	95363.46709	61552.42273	92779.39948	111669.3827	57620.83343
224	DG(18:2n6/0:0/22:2n6)	0.604079846025736	0.651022138947691	0.08220485481456	0.125289269056618	8286.808	6595.996	1.25633914878056	0.329225972363461	-1.75443742711196	0.0839278235456606	0.176909085782836	Lipid metabolism	Glycerophospholipid metabolism	10250.12435	3943.461845	6716.90716	6072.914596	9059.334685	2574.304558	11102.5554	4093.140391	6166.235053	5600.409129	2591.749994	4266.239446	8482.726503	2730.352548	5717.529738	7128.394158	13678.49815	15400.81372	8563.420855	10731.67142	11827.41584	7019.476844	5278.993729	2892.39345	3571.03674	6001.870688	1635.46225	5521.938948	4355.274875	8622.726091	7808.97274	6625.650706	8573.15994	14428.76191	2964.849643
225	DG(18:2n6/0:0/22:5n3)	0.772957229274656	1.36856773704041	0.105186155817687	0.263380983794838	76411.71	92988.49	0.821732990824994	-0.283258405834771	0.791026175949065	0.43343256382401	0.559592399365641	Lipid metabolism	Glycerophospholipid metabolism	80528.18293	299573.7695	153811.2727	99494.89486	146032.3918	197271.1314	15082.6231	11791.27262	6709.395874	12687.4863	16894.5485	77565.65448	151510.3753	119352.216	147027.6589	262724.3305	84315.8285	22250.11681	26001.96755	26710.0092	25496.22139	41240.52224	54894.0751	199762.8416	214753.6207	110046.3208	81163.8795	60004.47268	44836.21983	41007.92247	68621.50298	47942.157	118607.6346	98014.03349	42669.80566
226	DG(18:3(6Z,9Z,12Z)/20:5(5Z,8Z,11Z,14Z,17Z)/0:0)	0.891045252623417	1.31318565247577	0.121255900369817	0.252722696650947	82148.21	82948.15	0.990356144169581	-0.0139806656238975	0.0460700203039978	0.963478184521186	0.976991202536911	Lipid metabolism	Glycerophospholipid metabolism	98217.47884	232118.4577	162996.1689	84364.78073	116665.1288	123052.651	7735.077789	18396.19862	8302.856669	13864.63505	24326.40987	53233.70612	139679.1615	78778.0035	94117.91783	169605.3109	176425.005	18188.53642	13571.41465	7284.667086	22692.66828	25136.86509	40892.46563	147595.554	146112.3326	138063.4316	61403.7179	105660.0705	16917.38717	109490.6927	152465.7421	65362.83299	141899.1282	165972.3121	26733.07482
227	DG(18:4(6Z,9Z,12Z,15Z)/20:5(5Z,8Z,11Z,14Z,17Z)/0:0)	0.631154759104454	1.20219595833053	0.0858892838075083	0.231362720053605	226654.5	247074.2	0.91735397706438	-0.124449564540197	0.428354311869711	0.670954455805751	0.760344939729715	Lipid metabolism	Glycerophospholipid metabolism	212215.2617	638199.5123	649120.6148	230234.2742	411287.0814	394958.6864	25510.08323	38399.94537	15472.49218	43438.98801	60654.85953	142652.5982	270266.685	228612.6426	226147.5455	595664.0831	368567.1735	97000.55577	84712.62957	74839.60626	70397.70868	86223.52864	140680.717	299435.0968	366950.4287	461854.7304	159990.9582	273249.3625	78158.33467	285485.8173	311969.6349	286060.8927	338057.4623	346256.151	113905.9868
228	DG(18:4(6Z,9Z,12Z,15Z)/22:6(4Z,7Z,10Z,13Z,16Z,19Z)/0:0)	0.659534395472406	1.01707816714521	0.0897512631512424	0.195736784529393	204138.7	182934.3	1.11591265279393	0.158224105739876	-0.605160770888554	0.547891476394392	0.656924606025117	Lipid metabolism	Glycerophospholipid metabolism	176635.692	515839.4491	283754.7438	148892.1806	343567.7192	296965.1599	27804.78988	40717.72637	19764.2332	47339.95609	49454.43099	168260.9974	243461.6875	189497.5185	185267.4307	601247.4467	316845.6885	74710.12938	64955.54606	81150.09657	83984.90678	87401.72039	131503.0872	382991.4691	439682.6531	417998.9761	156395.4026	211383.0639	68293.81605	202080.8046	295963.0583	218272.3039	273972.1748	316914.1387	123402.5845
229	DG(20:0/0:0/22:6n3)	50.6069071695565	0.769511655250432	6.88672777921162	0.14809258710113	3955.189	5722.645	0.6911470133129	-0.532935477155812	1.76463895542987	0.0860422054588173	0.180077021092923	Lipid metabolism	Glycerophospholipid metabolism	6105.140908	3060.537424	22351.48988	7424.754712	8501.197618	12088.94225	3115.016428	831.9456346	2987.69382	2721.815593	1345.588429	2584.741388	5724.25879	10969.77145	7158.447874	2810.505595	6815.644038	2590.157929	3429.861647	2733.361012	3239.689409	755.0616182	843.5579314	993.9484173	2469.74232	1761.781269	1590.567922	577.71574	1e-158	8973.621876	4521.993055	3266.820272	9325.855505	4561.820778	6608.868214
230	DG(20:1(11Z)/22:6(4Z,7Z,10Z,13Z,16Z,19Z)/0:0)	0.695761017734627	1.28188323546508	0.0946810820205197	0.246698543688477	62378.24	74839.50	0.833493542848362	-0.262757072324418	0.786609995554075	0.436402145915031	0.561421266008127	Lipid metabolism	Glycerophospholipid metabolism	79716.87586	238208.5969	93123.23472	85808.08226	120431.1834	123629.9279	14544.56053	11776.33763	9598.032725	10056.09506	13506.02032	66767.81785	137963.3852	84028.16593	71181.43861	196169.115	67047.53419	23364.5481	25506.14284	27625.027	26621.415	28007.48922	41167.20074	148648.0508	164653.967	91484.42224	57611.57255	39938.53709	38719.12088	34955.84832	58980.60687	48762.32177	106705.5763	113714.738	42746.95125
231	DG(20:4(5Z,8Z,11Z,14Z)/24:1(15Z)/0:0)	0.467124024141566	0.729595152122086	0.0635675280967982	0.140410652492377	11022.14	11858.09	0.929503823971651	-0.105467294493989	0.513617430755328	0.610573687113304	0.71176733703765	Lipid metabolism	Glycerophospholipid metabolism	5139.156158	12672.13603	17074.06491	20477.03953	7753.44062	9766.710242	2595.102825	7040.13338	5382.038918	8533.268943	6548.924271	10058.87388	13065.69838	8541.250799	7917.110982	8298.463166	18042.09109	13316.92337	11360.45567	13560.40563	15879.82927	7341.374858	6603.895597	7917.742646	7069.123305	5577.091366	5605.819603	8881.483845	8328.186155	14683.16227	7491.163924	17099.10954	15742.59936	19499.63837	10962.64951
232	DG(20:5(5Z,8Z,11Z,14Z,17Z)/24:1(15Z)/0:0)	0.583727060544685	0.817412612756433	0.0794351915216212	0.157311130671307	4345.263	5982.938	0.72627578624415	-0.461410612926296	1.83105845209972	0.0751545744578417	0.165660845527499	Lipid metabolism	Glycerophospholipid metabolism	9200.213816	4338.46509	11631.31682	11365.85355	12468.30804	7622.184207	2400.21256	4686.778325	2669.762637	3913.714726	1928.295145	3353.877733	5616.702543	10121.78564	3814.856786	9176.74948	4965.798396	4070.12685	4658.617092	4996.172109	2389.014085	2799.020948	1850.944691	1438.328003	3262.502884	2354.179161	1246.313063	1927.088542	4039.714961	7331.589396	3945.25093	4729.826811	5541.040932	6664.244455	4414.928537
233	DG(22:4(7Z,10Z,13Z,16Z)/24:0/0:0)	125.667551859091	146.879441241054	17.1011877377508	28.2669616463148	1047.210	1760.446	0.594854940168571	-0.749390195566369	1.43296119074228	0.161806124415601	0.279202453347207	Lipid metabolism	Glycerophospholipid metabolism	1e-158	1355.110872	1490.857051	795.7764859	1e-158	1047.076306	799.8480131	648.6137865	846.6746087	1642.497417	341.976694	997.2025971	939.0498808	730.9241613	1e-158	1e-158	5710.805532	1608.682047	747.0497275	645.3215235	813.9745162	3006.348618	1464.668258	381.7262417	1524.957061	1e-158	661.1499649	407.6011834	855.7962844	1048.204711	1e-158	228.7910068	1342.471564	676.9894631	714.2265989
234	DG(22:4(7Z,10Z,13Z,16Z)/24:1(15Z)/0:0)	0.645479223461952	71.594381208577	0.0878385965027612	13.7783450877455	2828.241	3853.976	0.733850184848063	-0.446442527237727	2.38743290043097	0.0208413692790597	0.0670533448937149	Lipid metabolism	Glycerophospholipid metabolism	4693.428587	4489.796145	3492.977096	8189.491404	2566.796349	4662.356322	1593.839545	2086.880794	4514.123244	3694.780649	1231.449074	3806.332452	5044.830354	4681.075513	4116.384069	3364.885045	1361.744407	2774.46067	4800.216575	2430.932929	3338.080821	2735.745536	1276.145443	1684.708626	1963.753881	1948.20103	358.792541	4226.278303	2905.653909	1852.451466	1290.064897	2561.99906	2778.815683	2864.879805	6759.475709
235	Dihomo-Gamma-Linolenic Acid	50.5332164953153	0.697858109550304	6.87669974861758	0.134302855801677	2230.657	2599.288	0.858180009294853	-0.220647799985038	1.04168916061968	0.302058931639545	0.421599628523921	Lipid metabolism	Fatty acid metabolism	2195.550167	3610.221289	2496.153699	6336.5448	4201.134131	2765.656229	2268.475013	1221.070229	1378.94547	4988.92844	922.9743199	1923.801542	4632.664268	3012.07381	2732.406491	2886.402132	2278.949678	3679.738151	2138.63237	1672.356565	2187.419861	2138.864658	728.3629089	894.0560771	196.0242174	1063.287873	1135.007291	2787.061108	9998.904566	1406.586131	331.1090496	921.9155537	1218.3963	3276.249749	1e-158
236	Dihydrobiopterin (BH2)	155.966385528889	99.3197546921656	21.2243367539989	19.1140957024565	14067.25	31274.98	0.449792453904047	-1.15266863743222	1.05071107779422	0.300463749675409	0.420998625998683	Cofactor, vitamin and antioxidant metabolism	Pterin metabolism	3158.806442	1861.002714	5456.087402	2408.625512	6794.05355	2451.910755	2604.379653	311312.7334	461.6758649	80265.14075	177751.6809	225473.4486	1603.73933	907.2837579	957.0478767	602.3162818	528.4908798	1492.116228	89426.70852	1675.885448	1235.35983	796.5071018	1754.210716	2466.884604	1e-158	1770.693824	1058.797285	1e-158	1e-158	975.2034872	1934.298958	2258.30214	360.8099422	1e-158	1e-158
237	Dihydroorotic Acid	0.767950725532853	0.841416379390958	0.10450485695309	0.161930657713977	948185.7	1665022.5	0.569473205317045	-0.812300132612685	2.90466862339787	0.0061024495117237	0.0272350061541743	Purine and pyrimidine metabolism/nucleotide metabolism	Pyrimidine metabolism	2551203.46	1756228.452	3227069.046	2502514.491	1834398.017	4991751.331	1265555.147	878476.1092	884964.3749	1727183.804	1244172.817	894080.6985	1560551.329	4321956.028	2550369.458	2788725.958	1918021.7	580354.4496	324031.3151	269937.7913	350365.1346	562853.035	1496778.03	413271.5579	172210.8614	246891.0358	428079.2223	455821.4849	446522.2694	331421.2665	328195.0124	718871.8688	1202689.273	1160130.226	668497.4834
238	Dimethylglycine	0.265682880960558	0.21959754797296	0.036154860652554	0.0422615678118567	745976.5	1090279.1	0.68420691545862	-0.547495409010961	6.54776860117737	0.0000000481357623786803	0.00000580035936663097	Amino acids	Glycine, serine, and threonine metabolism	1293866.815	1219922.867	1175477.952	1193734.368	1183557.503	1103935.816	897642.0183	654431.0518	1291234.515	1357722.598	1096605.832	1177523.593	1034540.628	1208916.831	1198373.008	1189643.059	1152617.862	655070.7658	631849.9683	731287.4231	959382.6067	948175.6473	825348.9824	844292.5731	608199.8783	828799.0355	785516.6581	922817.2009	587986.2821	881303.6989	807182.769	589016.7679	931875.9746	733566.2573	610064.4322
239	Docosahexaenoic Acid	151.084640199127	99.2064600650998	20.5600153588805	19.0922921413117	2469.200	3201.834	0.771183015734107	-0.374854816382246	1.39958411675033	0.167888115932265	0.286957701699828	Lipid metabolism	Fatty acid metabolism	1e-158	4000.467246	2413.22402	4829.512362	1350.363085	1687.688804	1642.927346	462.9631703	673.3357701	2773.443372	1298.826063	3543.195927	4372.613935	5051.471966	1e-158	3090.932813	3186.914911	2270.386357	1586.337495	2233.514155	2269.859393	2183.250927	672.81294	458.1794143	1e-158	662.2962366	1e-158	3360.379526	1e-158	2857.330486	1e-158	1e-158	1e-158	4104.005257	1e-158
240	dTDP	0.619961422060786	0.689206310161877	0.0843660635699537	0.132637816233049	10975158	14870411	0.738053440486615	-0.438202813108856	1.99484017563526	0.0503343365319463	0.122531061658576	Purine and pyrimidine metabolism/nucleotide metabolism	Pyrimidine metabolism	839982.4204	19328443.56	11417887.34	12643641.54	25673802.06	14707340.8	14545199.06	12000615.13	11603982	9575649.581	8513833.316	10263401.61	51869156.29	25289812.95	27382045.48	27738198.78	26720597.15	7511763.411	10081495.57	5742080.724	7667247.282	8371265.517	4325476.82	6858938.906	8183762.65	5800088.816	8175526.777	8443242.241	3988794.346	4561635.841	3505899.271	6179147.356	5943117.029	5420019.369	6709092.566
241	dTDP-Glucose	0.826956145982016	0.291853109297902	0.112534477628581	0.0561671570723244	191974.5	289663.6	0.662749824278922	-0.593463712310047	4.97149215850975	0.00000519019525736856	0.000156354632128228	Amino sugar and nucleotide sugar metabolism	Nucleotide sugar metabolism	295297.043	376049.5111	232667.382	326434.2398	247365.0914	303882.8025	196711.8661	185444.6317	351999.576	480262.6208	271056.781	256140.6445	378971.1706	336451.2894	352081.6139	307804.1016	223847.3762	233929.9307	167017.9965	271176.4885	327254.7947	253895.9549	201129.1675	194985.0539	122353.2081	151641.1576	199463.2423	207527.1224	96693.23913	164841.8458	31366.55712	198352.7734	188470.4435	167500.994	116761.4517
242	dTMP	126.89839043573	187.366577563015	17.2686836526675	36.0587146643819	5354.236	18715.052	0.286092499235375	-1.80544642126605	2.12793570184037	0.0406624213872946	0.106133323693191	Purine and pyrimidine metabolism/nucleotide metabolism	Pyrimidine metabolism	112166.1752	78934.29843	38671.87532	27779.32528	50046.62058	14270.70172	1e-158	1e-158	1e-158	1e-158	1e-158	1e-158	57013.90683	33156.28282	20541.02019	27199.17724	1e-158	1e-158	1e-158	1e-158	1e-158	1e-158	1e-158	1e-158	1e-158	1e-158	1e-158	1e-158	1e-158	1e-158	1e-158	1e-158	1e-158	1e-158	1e-158
243	dTTP	0.685911125653939	0.653367212831401	0.0933406814861216	0.125740578735962	865000.6	1162177.2	0.744293211052497	-0.426057018180205	1.56424108552121	0.123066087019941	0.228732084615468	Purine and pyrimidine metabolism/nucleotide metabolism	Pyrimidine metabolism	251174.7571	1591162.828	1412256.879	1144933.352	2722800.831	1190171.423	1192187.465	767590.6963	764059.6067	491418.921	512277.9953	488883.3515	4648113.489	2469149.952	2612451.091	2414556.554	2408021.733	579623.4645	758694.8387	362608.5149	451430.0302	540640.288	305873.3332	446930.9307	578905.2402	389351.8285	519792.6148	531627.0039	263037.7459	327457.8124	330580.1378	415106.769	381062.6716	387942.2432	489465.2717
244	dUMP	51.0296138072309	72.1805454508144	6.94425086661105	13.8911524487606	90844.64	94285.69	0.963504005751032	-0.0536374303745282	0.175462184040271	0.861451379632967	0.911458444116321	Purine and pyrimidine metabolism/nucleotide metabolism	Pyrimidine metabolism	1e-158	105153.8265	79037.51174	74270.1684	75139.3405	31703.28071	34866.3784	63288.70651	63467.29557	83718.38563	49605.0311	79112.37019	357663.2829	106087.8193	102599.1724	87024.9967	314756.0753	88593.88062	66688.43841	47241.9628	67527.88161	50909.7193	36781.02186	41884.63893	34394.00569	72207.97154	53044.18046	59376.99818	37808.6568	238726.0976	173929.2988	93074.22575	186576.9695	163105.3651	128650.3432
245	Eicosa-5,8-Dienoic Acid (20:2 N-12)	0.82199091367064	71.4709777057362	0.111858795094289	13.7545960725508	2363.361	2665.061	0.886794336039588	-0.173328539154056	0.441985082790674	0.66033215902501	0.751842757441075	Lipid metabolism	Fatty acid metabolism	1775.727386	2817.695422	3167.200588	8305.380532	13697.77474	7260.76035	1837.953856	563.6287967	839.9755906	2396.624467	1169.78024	2642.97409	3722.603982	3767.913267	4026.731764	9582.256385	2895.030085	2619.254413	2096.281604	1461.630662	1066.087415	1627.259959	1337.156469	2336.327014	170.1624436	1505.918717	1653.905994	1687.314305	20098.53177	1206.437226	711.7534812	1293.448972	1727.142659	2265.022828	372.1461593
246	Eicosadienoic Acid (20:2 N-6)	0.790716717531649	71.4529824159955	0.107602916057831	13.7511328774255	2071.285	2385.041	0.868448383067629	-0.203487991150694	0.566490175406584	0.573732534354746	0.680014134981117	Lipid metabolism	Fatty acid metabolism	1546.697563	2776.080038	3161.125354	6844.251573	11575.38664	6138.40066	1789.878379	583.597816	863.126335	2398.64341	1126.60964	2360.43889	3416.622026	3760.685762	3565.140414	7314.262221	2688.056413	2712.052974	2170.551563	1426.597114	1023.456103	1371.029174	1287.808869	1894.94713	157.997062	1398.256442	1204.362139	1566.68356	15035.53655	976.1398472	660.8682652	1200.976744	1603.664475	2313.186428	380.0595007
247	Eicosapentaenoic Acid (20:5 N-3)	178.48360236442	185.920625126099	24.2885418470355	35.7804409881522	1099.462	1540.542	0.713685183526317	-0.486640273187787	0.71131097424868	0.479111139674891	0.601079213559843	Lipid metabolism	Fatty acid metabolism	2828.348245	2486.36623	1e-158	4226.118389	1849.173555	1e-158	966.8795907	1e-158	1e-158	2631.934195	1e-158	419.0574828	24178.52451	1670.716419	2014.6782	4258.66573	2890.497785	481.7986858	1e-158	1e-158	388.7098744	276.5874035	447.40879	669.4537693	239.0006371	154.3998434	150.8817371	719.9005348	1e-158	310.5401241	236.6642371	1e-158	565.9274804	1e-158	1e-158
248	Eicosatrienoic Acid (20:3 N-3)	50.5336246191735	0.699854038395015	6.87675528724006	0.134686972486936	2238.536	2610.491	0.85751531033817	-0.221765665057578	1.04798482044506	0.299179383068747	0.42083014388853	Lipid metabolism	Fatty acid metabolism	2195.550167	3723.603101	2496.153699	6336.5448	4201.134131	2765.656229	2268.475013	1221.070229	1378.94547	4988.92844	922.9743199	1923.801542	4632.664268	3012.07381	2732.406491	2886.402132	2278.949678	3679.738151	2138.63237	1672.356565	2187.419861	2226.32228	728.3629089	894.0560771	196.0242174	1063.287873	1135.007291	2787.061108	9998.904566	1406.586131	331.1090496	921.9155537	1218.3963	3276.249749	1e-158
249	Enantio-PAF C16	0.468965059267084	0.712059586910902	0.063818061244357	0.137035931394021	931350.6	1750917.3	0.531921524791605	-0.910714676501169	3.5595471155539	0.00119584190809747	0.00898485758820693	Lipid metabolism	Glycerophospholipid metabolism	2463292.745	4122492.475	1459483.773	1074566.384	3111483.89	4860407.889	449168.8982	1645103.744	823081.5403	968723.4616	1518654.955	2366138.029	2227731.039	3128886.508	808164.8819	1737034.587	1025236.047	1174422.184	658924.6214	812468.4745	666597.4333	554505.658	759890.4099	424496.3447	991337.7624	770732.823	492162.5271	443676.5917	388894.0782	550588.193	636090.9101	916134.0864	611969.8115	393527.2476	504592.7916
250	Erythrose 4-Phosphate	0.519578540229815	0.42207210846083	0.0707056836035104	0.0812278151457643	36574.79	34600.18	1.05706935628659	0.0800700377310839	-0.430022044669051	0.668388133547112	0.759818585777613	Energy metabolism	Pentose phosphate pathway	30138.67018	52659.51251	35175.11929	32406.5751	19911.22184	35010.93272	15566.86865	16339.03891	19180.5992	38649.48397	37411.01426	21453.95666	30599.32622	110831.6675	28449.80635	44757.72967	28629.49154	34214.64258	17107.27245	57480.49033	17973.87565	20156.94565	24653.23752	18484.50881	29858.75082	20366.28933	24902.7701	21691.25594	25796.36222	28552.50949	40065.14514	63387.16443	40806.08615	36265.88101	19871.83639
251	Farnesyl Diphosphate	50.9012177215242	0.826165884379277	6.92677837244705	0.158995698580554	44910.20	51344.18	0.87468920528091	-0.19315760554253	0.557523292311859	0.579660323965323	0.683677674105919	Lipid metabolism	Steroid metabolism	90230.95432	5744.91469	26866.5456	87408.54461	18158.5841	30594.18775	28682.89081	34579.88082	27648.0199	29446.29489	11692.97747	22996.10383	18124.88262	74950.84921	49408.1894	9226.793806	121144.5587	27316.06359	35418.68093	39358.48744	7811.231819	48677.75542	7269.463472	8148.041105	1752.135038	13051.79528	18073.17887	5547.394407	6103.895788	33149.74684	6495.49916	8764.037279	19311.61044	14289.72227	49687.47378
252	Flavin Adenine Dinucleotide (Fad)	0.296712349509095	0.341103216892061	0.0403774364822015	0.0656453446980263	78955.94	117061.89	0.674480311226822	-0.568151764849483	3.41945232222894	0.00167189675492303	0.0114874792408812	Cofactor, vitamin and antioxidant metabolism	Riboflavin metabolism	76441.02255	114051.0932	80271.40536	95784.10405	81865.38772	92324.50389	82375.91843	84872.16957	95132.02034	139017.8032	85139.75553	99645.90179	105063.8514	115201.5404	89003.90981	91676.61231	84473.54994	98016.18387	77618.08066	94482.32946	86561.08948	77994.8865	62605.2507	67284.2907	64290.75202	65263.45289	70212.3548	80704.70008	50379.1268	77431.02092	47698.1281	83574.92317	77682.7311	72489.48066	57631.78296
253	Folate-(Glu)2?	0.759491952410017	1.23660024925704	0.103353763730817	0.237983828929504	4364.768	25649.557	0.1701693327491	-2.55495703129031	2.41635605098166	0.022873379906033	0.0697782855361259	Cofactor, vitamin and antioxidant metabolism	Folate metabolism	4567.592059	3125.148924	36227.42606	25767.60478	17645.69178	92169.57983	5823.292107	222556.9267	5279.025691	40143.5349	33725.16684	51714.11975	2906.981123	3910.95508	4009.116259	3265.261905	1730.953772	1661.169416	6361.691753	1801.993587	1526.358753	3091.577845	2769.840312	4767.306073	1370.75119	3253.647503	1416.62817	2772.4543	2262.273604	1153.347564	1980.222239	4340.37705	2127.019778	4038.992461	22024.70859
254	Fructose	0.616094701309366	0.877931491588222	0.0838398695244643	0.168957994332837	85716.58	94587.89	0.906210932498864	-0.142081199305584	0.597485383943937	0.551914580941391	0.659560730612605	Carbohydrate metabolism	Fructose and mannose metabolism	109059.1121	102824.5512	96986.38465	75321.5588	99595.3923	96542.0857	188728.8113	121889.9625	59015.89922	96495.90644	140403.1199	163980.7792	85073.33725	52820.44517	101753.1997	43904.14155	502288.7682	51871.81032	38126.8467	38660.0227	55921.02463	61687.32371	89213.75291	71059.01596	57775.83325	58427.62039	58270.18921	57717.04429	55867.58464	49293.53534	65764.83619	88111.97458	74422.10244	71698.0957	69086.38716
255	Fructose 6-Phosphate	71.1249175519774	71.8054275222621	9.678875333326	13.8189609697514	19379.04	19891.58	0.97423331882133	-0.0376607706329259	0.0784385592490363	0.937735383140015	0.965007778994431	Energy metabolism	Glycolysis / Gluconeogenesis	1749.696423	4888.349251	7400.892838	15422.77876	8588.932501	3865.506409	22702.09985	43867.38658	74218.40461	23401.14814	9979.657231	8341.410499	3176.489475	1e-158	5474.24327	2650.52273	2771.763935	7145.809953	17313.40167	3600.404943	10048.00557	43347.24398	66238.28349	29145.5818	9195.320709	7991.497294	4145.904109	29268.55226	11400.09552	52397.90026	17147.39783	9974.672579	22099.5592	29354.94344	7743.155122
256	Fructose Cyclic Phoshpate	0.696715806974045	0.721087403391945	0.0948110123787682	0.138773335485862	106219.0	123391.6	0.860828451855718	-0.216202332661043	0.902733648372699	0.371293780014508	0.497340268534656	Energy metabolism	Glycolysis / Gluconeogenesis	263108.1038	118125.059	96936.751	127808.1682	131802.4453	183087.7885	140780.3044	168146.7715	76590.36483	113686.1455	328961.8635	133788.6976	223779.3602	202193.5373	135435.2342	140626.0046	310793.2865	118169.6479	59577.14941	36100.71458	83391.38898	62252.44702	54488.67285	68340.46696	67759.7474	132451.1806	205593.5473	151371.8478	58411.99412	13372.71246	53195.00201	107953.6467	43406.88817	28843.52797	71848.56774
257	Fumaric Acid	0.260054557379806	0.374114720193524	0.0353889428258807	0.0719984114705108	416825.1	384155.3	1.08504321038913	0.117752497206902	-1.118709554113	0.268634358373679	0.38612851114149	Energy metabolism	Citrate cycle (TCA cycle)	359855.7118	455018.9385	518582.0788	393504.0935	371648.1351	346321.1878	202978.3284	203132.6367	295724.6716	408987.723	468681.0996	424491.1324	379766.4532	465917.63	358125.906	422122.4793	393455.9482	305335.3247	321876.8755	366900.8672	402963.9637	449307.2101	359691.5934	455153.6998	321443.5599	381043.6177	481226.3433	466438.3085	266599.4244	450981.9834	422075.3205	313857.4141	406576.4433	395065.273	301148.8507
258	Galactosamine	1.24446067620655	1.69554305223898	0.169349647870276	0.326307412544259	1810014	2916244	0.620666171966406	-0.688110577720095	0.735058541705459	0.466019100797238	0.590073222200356	Carbohydrate metabolism	Galactose metabolism	245508.056	465925.8518	1074935.879	403635.2825	414774.1778	862842.4438	99097.31813	15296460.73	192564.0296	8192421.594	19330768.73	26469570.99	389801.9509	331026.6255	371575.929	404463.0509	194510.7616	235713.7098	4501724.004	218965.9747	247653.8368	235105.8626	346873.8919	306196.0574	253927.7784	194021.2634	208092.3822	273746.8992	206469.0734	227830.7737	301010.8023	273411.0447	193640.0901	167562.7911	494504.9269
259	Galactose	141.229113295091	120.343427974906	19.2188480221494	23.1601035121714	116072.0	157098.9	0.73884667556552	-0.436653085524439	1.74381607813121	0.0866492279383424	0.180540034004097	Carbohydrate metabolism	Galactose metabolism	238463.9661	244439.617	135074.4342	209068.4029	357028.7908	291457.114	222602.8981	1e-158	72199.3906	65212.78344	119472.7644	268135.6338	205586.4214	214528.2089	199199.9225	210021.5643	632714.358	83988.06166	22460.66337	14462.23858	51140.23818	199869.9893	78643.83004	298372.9226	33247.92414	155327.3256	109337.599	100487.927	1e-158	39148.25138	38325.47319	128149.4462	112500.8141	97692.85306	112259.5304
260	Gamma-Linolenic Acid	117.463291059331	134.12857635528	15.9847292557437	25.8130565549141	916.4343	1400.7531	0.654243992035427	-0.612099323914385	0.958687074776856	0.343918888511101	0.468273740854098	Lipid metabolism	Linoleic acid metabolism	825.0310559	1870.417855	2234.79771	11244.96464	6121.543009	3891.134167	444.6243183	179.8979895	103.7249287	1015.453314	335.0628844	418.5759252	745.8245307	5703.024358	1245.93519	2345.369877	1703.324306	868.1502469	638.4366579	510.6826381	207.3194641	721.1897652	206.0598528	780.7486275	274.8700551	321.2876286	418.2207116	882.1572351	9971.632856	551.7654531	433.3036642	1e-158	539.2307039	537.1740451	244.6621201
261	GAR riboside	0.744939550753738	1.08104551730158	0.101373432698044	0.208047306806768	73060.12	160482.80	0.455252027008502	-1.13526265407492	2.72420729120604	0.00978708178803691	0.0395310621941379	Purine and pyrimidine metabolism/nucleotide metabolism	Purine metabolism	159072.7309	498569.3954	246947.9272	159641.0158	266516.232	366631.3261	45982.56431	28723.48515	24847.15	23507.48828	26342.43504	23653.2004	73849.95489	692872.7663	173092.1085	223727.5141	109578.785	117342.4562	80672.89542	67887.01672	34282.91344	19833.45291	74175.33353	29797.80637	38691.39797	27765.94358	24107.99196	28099.01753	38922.71467	31135.91813	31334.73432	35765.36075	28832.28244	41538.97195	53461.20589
262	GDP	180.312111480132	184.861137736632	24.5373704205644	35.5765425449816	42269.35	233644.70	0.180912941744452	-2.46663247895306	2.24304905145713	0.0334325742649644	0.0944209030998799	Purine and pyrimidine metabolism/nucleotide metabolism	Purine metabolism	4770.044352	265021.1868	11753.90681	1e-158	1e-158	232704.5687	1e-158	176320.188	5974.329075	339893.0629	398494.9295	288528.3997	23101.55081	1e-158	1e-158	43395.50948	163131.5168	234082.7945	1e-158	6444.110401	108178.9675	223991.5534	6207.902253	88919.71701	1e-158	56422.12119	36896.07938	19459.98266	1e-158	54606.75652	9440.566533	13777.64545	60421.58778	62122.99942	12602.83173
263	GDP-Glucose	0.382026293175072	0.473269091898885	0.0519871937003233	0.0910806792023171	35086.37	49097.02	0.714633393228347	-0.484724765459934	1.82773073358787	0.0780591387552172	0.169388483467015	Amino sugar and nucleotide sugar metabolism	Nucleotide sugar metabolism	31235.07992	48528.32077	35103.39724	43163.63012	26976.15403	50247.45808	30537.61119	28038.44504	31512.49593	65498.65557	38572.57082	53159.34537	28046.84184	37034.89018	37579.40317	49209.08202	26005.13017	43192.20586	40041.93112	45145.14295	43321.85646	38455.37685	61205.62584	37884.62647	18654.50706	24690.07816	30894.10309	28644.45454	28442.26228	33892.7403	26325.19164	47625.69055	39496.43137	40389.38327	20942.62588
264	Gluconic Lactone	0.796474256092192	0.961781165451016	0.108386417816038	0.185094871591552	17337.99	23396.06	0.741064521120223	-0.432328937986689	1.28778999483587	0.206001438820212	0.330267396040712	Energy metabolism	Pentose phosphate pathway	33496.93036	32909.23814	4125.688784	16133.05663	45601.9874	26981.39318	41849.17061	64928.97272	13407.49698	8164.455874	62630.04848	85098.8177	42526.73141	51422.96634	13576.07598	20974.87503	60253.26343	5318.995537	4612.963556	5715.860703	5682.176137	6247.184468	3984.76521	8048.701386	18587.38044	21388.58516	16532.83524	3339.766439	10534.2879	6262.020179	20494.0781	42279.05569	33432.91137	8167.914689	38894.50847
265	Glucosamine	1.2649182120195	1.70004431812538	0.172133565877856	0.327173681567993	1793163	2836906	0.632084038032984	-0.661811711811999	0.708147873396478	0.482359220696987	0.603366291633083	Amino sugar and nucleotide sugar metabolism	Amino sugar metabolism	240668.1615	463750.5364	1053734.677	395065.2537	388579.9454	812836.4642	92612.98198	14940284.65	180666.803	7967146.312	18781887.27	25808168.28	392495.0747	328854.5907	372386.007	380844.1194	185136.298	220334.8498	4333437.134	203304.5842	237442.9032	217590.9746	310105.7992	276032.9053	235184.1386	181924.1585	196074.4107	257021.2138	192925.3445	212488.647	276638.9128	255477.0637	182124.5409	157486.0081	461330.8432
266	Glucose	0.732266356659978	0.449721425167701	0.0996488294235458	0.0865489286269714	385733.0	217244.7	1.77556920836274	0.828281595005898	-0.955903877266681	0.343371120798138	0.468273740854098	Energy metabolism	Glycolysis / Gluconeogenesis	198563.4792	171838.8534	202355.7243	197699.9586	269360.8496	241692.5248	388767.1811	246516.1315	118717.665	174496.3878	289659.5803	395368.4434	157444.7373	131616.0292	383206.1074	207660.5651	831083.7412	157581.9947	118710.7201	110127.0628	113272.2765	135210.265	131940.738	189086.1663	180717.9372	162888.5746	154582.8795	161366.7021	165418.0406	136199.27	141518.4459	266193.4161	220018.1891	265854.9242	188364.5956
267	Glucose Cyclic Phoshpate	0.573256703218967	0.676836906478191	0.0780103563620311	0.130257323384219	79840.23	155026.79	0.515009244531219	-0.957329765660161	2.42952684196543	0.0212861536966481	0.0680968545251175	Energy metabolism	Glycolysis / Gluconeogenesis	98736.62667	135763.221	294429.3049	116983.5981	498570.1282	160656.5288	80277.52968	55659.10054	58330.1534	75933.18925	77747.59602	122403.867	79145.45886	70774.76696	55897.01655	92477.931	42291.63125	48867.63733	124365.991	62427.88109	53468.50785	87987.7006	56211.64302	146324.2854	117648.8008	98230.4695	55489.7911	50023.45916	48207.25977	51817.06191	64332.06179	117449.3008	145902.0479	48324.72737	57427.45071
268	Glucose+Cl	1.2042398584119	0.987369840658495	0.163876287835035	0.1900194144313	4403705	3776703	1.1660183498676	0.221590492701942	-0.308002365663146	0.758919718185565	0.828092662187789	Energy metabolism	Glycolysis / Gluconeogenesis	1630462.339	916029.447	1559191.075	1399545.931	2020919.284	1516236.824	4387196.763	3230983.863	719449.4934	1633770.886	3672789.293	4297156.89	949741.3545	885678.6402	4167754.268	1116230.808	13976114.88	1309870.29	674261.4439	802666.3823	663354.6916	654986.6875	743701.0484	764720.5005	845001.0384	626276.5214	655498.0301	764818.8056	733105.5832	2145368.852	4457659.662	1901227.723	2298332.428	2318676.816	1020222.193
269	Glucosylglutamate	0.411681631830392	0.494741126279331	0.0560227741367104	0.0952129741455169	3436915	4514175	0.761360602989472	-0.393348176080229	2.12173631344467	0.0406023745940331	0.106133323693191	Amino acids	Maillard-Reation-like dry-down artefact?	5496486.35	6332519.19	3769353.746	2866469.709	5678033.477	5357058.118	4778166.785	11244970.92	2544528.163	4849982.273	8520819.635	9380963.378	6545597.597	6093862.348	3269379.351	5717140.858	5259109.981	2691076.339	3111294.177	2789629.269	2975429.438	2473126.561	2539893	2305624.694	3139947.543	4275804.676	4194952.362	2795997.55	2851667.704	1942885.61	2389787.279	3595939.246	4305727.607	2242793.009	2863313.306
270	Glucuronic Acid	0.413430620013416	0.237729625259604	0.056260781281964	0.0457510877126605	800119.4	304260.1	2.62972174136537	1.39491015176457	-6.04342732164362	0.000000133738894692169	0.00000966932208624381	Energy metabolism	Pentose phosphate pathway	377332.1122	379549.3476	353028.5713	381363.4979	270818.7225	307117.9228	240804.8039	305638.0735	311128.4945	361253.7725	410924.4559	350518.5124	1162946.608	2119609.965	1492324.204	732600.2797	1466982.402	742040.9364	528903.8479	919235.7566	780508.696	720744.1555	617071.1181	794709.8771	556387.0477	703617.8947	788063.4182	704792.1635	354427.5666	499157.5505	474743.4299	725873.3389	767029.1895	682321.2941	541206.9874
271	Glucuronolactone	1.84772421675335	1.90766145152148	0.251443417579411	0.367129617519533	2088205	1227556	1.7011077295048	0.766474508373963	-1.24748291460581	0.215946389506924	0.337942077085511	Cofactor, vitamin and antioxidant metabolism	Ascorbate and aldarate metabolism	27197.27185	32280.95116	352492.1397	782224.3264	61535.00928	51970.62261	75125.81602	53835.42346	8540166.02	4828026.894	4151511.903	101356.3061	283316.7503	8534116.385	58795.41063	98578.81751	9217419.832	1882207.675	279835.2372	441984.9034	5693286.74	4868988.008	5180130.096	590270.3829	65241.52133	67459.73845	39930.33611	8498182.157	71035.86102	5514028.459	81518.79439	148499.2882	129495.9579	119940.8204	190106.1216
272	Glutamic Acid	0.262614432772725	0.210386436461397	0.035737297743534	0.0404888885749445	24293261	35239230	0.689381152766391	-0.536626237989764	6.64222177859585	0.0000000315484742402019	0.0000045619093751332	Amino acids	Alanine, Aspartate, and Glutamate metabolism	41388237.91	39699702.4	38432243.99	37585119.54	38125575.17	35095185.23	30277923.76	21793271.87	41778799.8	44551931.99	35989728.08	36466906.67	32880353.82	39346854.66	37377841.87	38908549.11	36937852.28	21264903.6	20872153.6	23463843.45	31316141.6	30400440.99	27206943.6	27705133.69	19539167.63	26430804.49	24928924.41	29676897.46	19011544.95	29403619.36	26415092.28	19407020.38	30065188.33	24399561.04	19979515.47
273	Glutamine	0.455581275299957	0.488339582992024	0.0619967589361846	0.093980996565465	3875348	5767629	0.671913536741007	-0.573652498997219	3.49969487903755	0.00122900542659208	0.00898485758820693	Amino acids	Alanine, Aspartate, and Glutamate metabolism	5111004.997	7717374.631	3794004.087	4564638.385	5755130.257	4974472.021	2140478.23	2747122.478	3134716.191	6347464.384	3929887.415	5563128.887	2202040.734	5369184.307	3560754.578	4867980.713	5013185.259	3459519.999	3477346.44	5053611.628	6948391.199	3647666.057	4171030.369	3892283.008	2501010.028	2319928.48	2437598.426	2539729.285	1493486.666	4077408.207	2155894.388	2374004.575	2887605.798	2515746.077	1791679.044
274	Glutaric Acid	0.340164227725485	0.33495858516929	0.0462904881486298	0.0644628097716219	863173.5	1363161.0	0.633214638623024	-0.659233486877958	5.06473808084521	0.0000122222905742358	0.000304714347764568	Amino acids	Lysine degradation	1146247.239	1456040.538	930090.8894	1208369.878	1055889.559	1017280.536	716499.854	709596.5406	1029164.856	1779822.304	1260984.409	1533559.597	1020694.676	1385682.862	883468.0725	1080075.441	1276099.755	744412.2843	812053.1812	817679.2149	992955.1344	891001.7371	835746.93	772983.7574	546797.2019	744182.6733	794889.0657	663550.79	574607.2091	691603.5984	539364.746	554587.7197	879949.8073	726286.4207	550887.6201
275	Glyceraldehyde 3-Phosphate	86.631166683087	0.682023151796358	11.7890085664201	0.131255416761061	67073.05	109316.80	0.613565801413872	-0.704710021931746	1.631679068288	0.111068851518767	0.212441216000181	Energy metabolism	Glycolysis / Gluconeogenesis	52187.57398	111299.7789	90441.8825	63957.12594	92762.90697	72155.72279	46382.99537	34409.5914	56074.88637	92828.07537	82475.69589	123680.8055	124693.7249	73639.90691	71421.3912	86825.87074	65711.58741	39773.96262	27979.26706	18266.35559	43163.87723	63154.42637	32152.50672	61136.05786	52090.89619	99411.34337	101447.6908	53802.86353	1e-158	110167.9236	55649.85049	47850.82097	95120.67633	74886.50806	79916.59014
276	Glyceric Acid	0.424190938860808	0.475894103170442	0.0577250752067286	0.09158586285707	139906.9	139686.7	1.00157638486699	0.0022724519709044	-0.0138457655784219	0.988997462184148	0.994364162948522	Glycylate and dicarboxylate metabolism	Glyoxylate and dicarboxylate metabolism	88659.7453	196855.7189	233107.4656	188812.7466	118946.7829	207194.5284	127900.0319	216961.9106	50957.84669	108238.0413	136961.8539	181548.0069	131714.1479	122812.7698	121705.7742	133527.891	117806.6287	84386.40015	172466.5687	84261.43908	76998.02438	85341.25428	83488.75816	109688.1293	77462.05749	109205.1312	115850.006	78830.69711	152916.0119	130312.0316	130750.3876	88646.84089	116526.5627	119928.7151	177283.1006
277	Glycerol 2-Phosphate	1.35903127907093	1.33585022072941	0.184940732122542	0.257084494845048	1068845	1486184	0.719187529942457	-0.475560088837762	0.72488121802982	0.47343091907269	0.596325007821524	Lipid metabolism	Glycerophospholipid metabolism	108073.9188	562715.71	1464803.963	407392.89	445195.0833	359635.1281	124224.6755	13349351.32	1107144.296	2537735.117	5360459.235	5925710.257	132590.9609	1214070.816	4258692.418	593661.935	3974724.764	141738.1074	397813.6337	52859.32343	98168.65218	1052717.878	234134.3704	70452.89131	69313.00664	102034.8297	926179.0187	1901546.099	471365.9123	110273.3913	874216.5995	726063.1953	104099.0091	910373.3648	1634868.664
278	Glycerylphosphorylethanolamine	0.866761011230765	1.68138588338472	0.117951233691896	0.323582864127935	59289.35	195630.22	0.303068462530993	-1.72228436258491	1.81360263271987	0.0796727349159738	0.170424222911979	Lipid metabolism	Glycerophospholipid metabolism	41111.01887	29097.07956	451593.312	113720.6924	188998.4006	299316.7732	23194.2147	1858032.854	20583.96031	329686.7042	550058.4461	592961.0958	40122.6157	56120.10116	59793.4365	38287.39771	87698.26071	26663.65332	60775.22363	17087.05516	14385.52445	13714.33853	19564.50501	18804.70414	12236.28581	16201.16331	22385.18458	30770.84172	26763.5139	7869.324565	22012.35994	28447.83757	15042.96013	22044.86811	26799.30001
279	Glycine	0.189605970213753	0.351620424368305	0.0258021044005023	0.0676693822205371	284981.6	307700.4	0.926165841838359	-0.110657545273034	0.634090983708508	0.53112017623289	0.645377962044335	Amino acids	Glycine, serine, and threonine metabolism	279131.1005	278240.7988	255711.4979	262421.0895	255161.0281	252153.2457	142209.665	161834.5303	243508.5543	312371.5719	275593.2188	395436.7802	317970.2943	419681.044	313770.2963	350677.0114	351515.0369	167942.2197	231764.2919	280759.6835	306609.3492	294823.6027	292574.3929	284716.7079	214953.9594	276513.8125	279183.7043	260999.7815	256310.947	252518.3022	258100.4679	250635.5287	325149.297	273145.1944	207625.5103
280	Glycocholic Acid	0.768962605496865	0.8624405633641	0.104642556374911	0.165976763806105	43183.23	90848.17	0.475334065617392	-1.07298629636902	3.47741204833041	0.00137204969996157	0.00991922115830893	Lipid metabolism	Bile acid biosynthesis	37089.51916	38006.51849	223583.8004	138724.0495	124980.8368	197929.9157	21984.78089	195593.8784	37255.82455	101484.1503	132808.4604	158159.2591	25926.423	47659.9678	100649.3967	74764.41061	15773.29814	58581.61344	77636.26895	31831.04315	26034.67267	31314.33376	45021.65287	55292.02473	16396.63637	9669.257164	27620.08787	16624.80757	35193.07146	23520.99748	19789.04974	14538.7242	6006.775078	19155.75666	18123.59778
281	Glycosylcysteine	0.294409238988852	0.350269712949862	0.0400640228379885	0.0674094376868587	67509.89	65894.20	1.02451945694765	0.0349473832513916	-0.215333254102054	0.83042609495854	0.885542871172602	Amino acids	Maillard-Reation-like dry-down artefact?	47223.09485	65310.70107	61319.32286	48439.22529	48933.90398	40795.70944	47524.1875	59112.5389	43237.30546	90393.19334	67268.60333	73301.72359	50745.95947	72238.36628	49504.41437	64783.52649	68516.27544	60976.49725	72412.4121	78961.42233	76656.44716	69321.70569	63484.75813	55589.61883	55945.5094	54904.17692	56886.79916	56708.43755	46824.07008	84245.88406	65758.38655	56073.44467	81080.88752	130545.5171	55102.02661
282	Glycosylglycine	1.28350998248805	1.32583967016904	0.17466358538135	0.255157963491459	717902.2	1012980.9	0.708702602388653	-0.496747748198148	0.625723841810943	0.534268143607989	0.645946267271867	Amino acids	Maillard-Reation-like dry-down artefact?	108953.5461	273212.0249	490964.4141	197683.8776	241295.5788	242755.3824	53116.66716	5248199.848	109877.2861	2741853.183	4697008.172	8474373.313	420198.4771	177463.2966	179825.9207	346337.8832	54788.44203	115189.138	1673893.52	129675.9455	145586.9938	107781.3369	130593.6744	233383.7629	149624.9567	142750.9981	53267.30691	85975.45097	103781.5687	113067.0148	77083.08237	144268.1435	92529.84131	52071.6881	286723.0479
283	Glycosylhistidine	146.261984531403	0.639561521002002	19.9037350482657	0.123083672104611	13831.82	63372.24	0.218263075441234	-2.19586001120824	6.78599560898938	0.0000000990713388385555	0.00000865950145629433	Amino acids	Maillard-Reation-like dry-down artefact?	36079.6204	94351.69406	70179.92953	76781.33852	71627.38014	117098.4422	32447.45364	30808.00648	24741.80349	44324.73	34715.87587	60541.95634	22088.46867	84523.28003	34603.76686	59061.95625	55414.47653	28416.20004	21517.53299	14204.03963	12628.81859	5816.923608	14668.57534	10219.62569	3806.599149	1865.969032	2557.121241	1882.0445	1e-158	9643.585772	1752.511633	12065.74518	14511.34866	1826.16214	3573.690899
284	Glycosylmet	0.552841559474053	0.684654058835905	0.0752322071842194	0.131761735056893	39528.39	99588.40	0.396917612894674	-1.33308851271586	4.74395052934676	0.0000503504195421988	0.000808963407311327	Amino acids	Maillard-Reation-like dry-down artefact?	46016.95958	69667.79015	43948.88121	12972.59948	43748.34668	54000.70479	40195.42428	76184.24627	33550.10677	48194.08594	70704.04206	62741.26911	16429.01198	47039.41791	35766.17721	79112.10848	40697.64424	40602.20089	43753.18557	37000.48196	41284.26629	18108.60158	20315.08835	70847.83536	40816.3049	26093.81594	22199.86137	15203.75384	16058.6031	14979.27831	10537.60633	27434.59111	16294.50644	12864.34227	37117.06506
285	Glycosyltaurine	1.00089215247313	0.97279062175141	0.13620417006195	0.18721364244444	895160.7	857436.8	1.04399612892752	0.0621163624945561	-0.0704159409334318	0.944071320644537	0.966803916184137	Amino acids	Maillard-Reation-like dry-down artefact?	119881.6779	484477.8972	689335.6363	361662.9309	470363.0146	114369.3616	382400.4756	201369.3255	311118.2107	850694.6192	187780.2066	332860.443	458830.7483	295822.1479	414421.9764	472844.9704	93399.70256	189925.5715	298290.4903	175769.2975	291837.8453	524672.3471	233123.656	308859.5297	278070.3306	239390.4891	125394.4926	430736.5327	219869.9108	1055048.794	1460464.007	544985.3447	1012378.47	2152085.595	223688.0389
286	Glycosylthreonine	0.418021499363663	0.511202314789622	0.0568855208307855	0.0983809313513827	106388.18	95746.43	1.11114513616852	0.152047271772058	-0.686064793386133	0.495752176088392	0.615857084728363	Amino acids	Maillard-Reation-like dry-down artefact?	86243.87376	45351.68605	94992.02924	88560.75136	66356.45639	87962.45019	112848.1415	265331.6341	64907.45859	197658.4277	273616.8464	241505.2631	70382.70172	70506.23811	94051.95575	107872.14	82802.27899	68479.73957	108901.8455	83000.11991	96239.24888	85205.12588	86421.29325	75647.20641	69642.47405	87620.31022	87279.39121	79535.56874	61367.10967	63914.07185	78931.17298	62048.14407	68227.56552	79980.09616	247322.4578
287	Glycosyltyrosine	86.7617191880903	100.323109725673	11.8067745120812	19.3071914686858	239763	330086	0.726365250268112	-0.461232909969231	0.660440185389044	0.510898794413667	0.628196987008641	Amino acids	Maillard-Reation-like dry-down artefact?	1e-158	1e-158	426416.0063	146613.8218	190723.9613	445640.403	149728.3888	1245629.796	477483.3361	637038.7472	1020464.814	913819.0255	404882.4429	1e-158	1e-158	56329.24944	6085700.617	10989.74752	119318.272	41245.56432	35762.55123	93141.91762	76826.32711	425860.1054	106354.503	51618.29906	44310.65143	35707.6501	69983.89064	31835.95614	84471.63094	81934.9297	40134.41706	35368.8217	74198.45108
288	GMP	50.8504870518491	0.484609951091024	6.91987480272406	0.0932632285714581	23986.94	57534.06	0.416917213907727	-1.26216715472327	6.10070247226771	0.000000344483578316017	0.0000222139324757189	Purine and pyrimidine metabolism/nucleotide metabolism	Purine metabolism	43602.12614	34190.66055	30993.65777	15703.90022	94565.89652	31948.71286	60237.01424	38793.98925	59721.30446	42783.67652	58381.04636	84628.12751	75881.89929	62232.3476	54633.46425	71446.54789	50802.75179	17389.57393	23906.11995	16386.74234	25179.34846	35670.59498	17101.14608	29231.61471	34342.50467	13627.34157	20956.09155	19393.17209	1e-158	7779.240195	3499.238676	8079.710778	9122.055174	7086.77589	6560.373666
289	GSH	0.527914559986312	0.642956747418491	0.0718400722084647	0.123737083733117	22257617	22469582	0.990566580188274	-0.0136741468505987	0.0759939385548295	0.939806979621808	0.965171088446829	Cofactor, vitamin and antioxidant metabolism	Glutathione metabolism	38232123.17	28953734.91	24749888.44	16987448.64	17242810.83	38537236.63	11269909.75	24928558.32	24244430.83	50410311.99	47048717.76	20531402.29	34571019.58	33329768.07	22085546.59	33233609.68	46737955.9	27550129.11	16455535.8	20397407.74	26980938.44	31328268.78	21859096.89	17889714.38	8045028.266	25794170.56	39679733.86	23130763.03	12040689.25	28332361.63	17614559.39	3593418.749	20556877.64	22200429.26	17422737.55
290	GSSG	0.719316159727401	0.8327281361379	0.0978865308372475	0.160258604520331	304682.9	1161562.1	0.262304443300965	-1.93068584857317	4.02947060831021	0.000398383303353947	0.00457192267182387	Cofactor, vitamin and antioxidant metabolism	Glutathione metabolism	245354.6316	489170.3114	1010321.016	1516248.061	1240965.333	1864441.046	2395359.925	315806.2669	554660.0242	3945715.751	292906.8221	1296091.764	1105882.267	429059.8191	898764.4216	1007486.014	249171.6439	224217.1103	426454.4841	200128.6562	302545.888	235390.8126	325399.5625	435159.0385	198735.6382	115067.7029	52591.39154	243194.2318	144013.5881	184264.9389	219716.2472	446527.9577	449106.7729	189343.8113	177473.1748
291	Guanidinoacetic Acid	0.210492208891929	0.132690157075604	0.0286443614786974	0.0255362326354713	700475.5	577311.6	1.21334042135997	0.278984377585516	-5.20531217325825	0.00000156908501178948	0.0000810320331088425	Amino acids	Glycine, serine, and threonine metabolism	522264.8254	607861.4393	532932.247	527788.9804	454837.1715	580024.4347	555141.6158	542490.6671	717066.7895	648946.4537	635399.6968	598299.304	734224.3225	679835.4082	560753.3355	882408.9206	721817.0352	572824.5947	637242.6544	809776.3003	750347.3415	656135.9955	750221.6728	584567.6915	670781.3859	730052.5086	745100.683	718147.34	711243.104	578506.2177	592367.7394	670562.4094	695907.0557	721120.7279	698789.6055
292	Guanidinosuccinic Acid	0.312054062556742	0.467201717552933	0.0424651791903645	0.0899130124650138	1369978.8	983598.8	1.39282276472887	0.47801168815123	-3.81045783654979	0.000384208794847068	0.00457192267182387	Amino acids	Arginine and Proline metabolism	1228900.785	648864.257	1237392.312	1505519.458	1245289.532	1180968.404	1871553.529	787165.0862	1269342.622	426661.8643	1317015.182	395668.4471	626428.9958	945486.4959	1087803.311	1547167.647	1607894.185	1740716.994	1781981.268	1442052.496	1023972.084	2278437.047	2233680.741	2016129.701	1556600.334	1689580.636	1374820.088	1732175.439	1601970.524	1082888.685	1097049.822	1234647.143	1342102.332	1407529.341	1384038.449
293	Guanine	0.441167315000727	0.5181624402464	0.0600352673858598	0.0997204081200708	474169.9	541912.4	0.874993633657396	-0.192655574770186	0.993187408580744	0.326187949743214	0.450953688105371	Purine and pyrimidine metabolism/nucleotide metabolism	Purine metabolism	325491.1679	367082.1359	380198.3428	435734.2059	349669.9166	574784.8312	1022099.554	440362.9917	649496.0536	1427614.262	911643.4387	571864.0098	904001.9451	673884.9291	1248008.619	866979.2908	1106633.246	563351.906	289429.6028	317428.0568	363853.3205	621750.3306	301110.2595	527341.9903	268062.0496	429562.1629	430753.3021	511989.0727	537467.1336	258053.5631	192143.7942	307825.151	360790.032	253932.4111	743820.6627
294	Guanosine	0.507211958779579	0.559072307071558	0.0690228050248634	0.10759351566141	164386.5	193168.2	0.851001872979093	-0.232765787729737	1.10438227871528	0.274842794433895	0.39348780272417	Purine and pyrimidine metabolism/nucleotide metabolism	Purine metabolism	90040.84254	86271.47528	140546.8426	115381.8821	129119.947	155119.7797	323521.9103	152562.8463	153333.7079	495634.7698	337774.1087	234434.6286	312552.7244	263858.5665	383470.0875	284540.2014	605702.201	165800.3226	79989.98514	92982.22706	112248.4619	223923.2347	92802.16262	173593.9889	47023.17192	143118.0019	107603.4256	170561.5282	131966.4403	52250.97476	76780.63224	107521.7506	130553.2852	97593.26193	177984.2333
295	Heptadecanoic Acid	0.487655087653406	0.632493103295573	0.0663614519568361	0.12172335448276	17048.37	16379.91	1.04080974803891	0.0577063792566779	-0.235565648032116	0.81443124733218	0.871055905060897	Lipid metabolism	Fatty acid metabolism	16935.85434	13057.7694	16038.34161	44369.39197	38802.40612	35610.87908	14055.12003	9615.515937	9273.600992	11940.33059	8513.961469	21105.78926	16154.63521	20092.32938	24400.4682	38883.86796	17277.79754	18330.30416	18163.88372	13531.35994	10403.96933	14339.35186	13483.58278	16391.68943	9603.293149	9408.25251	19500.68268	8835.102549	116357.4554	11568.64798	8105.266433	9725.577841	7538.771483	9861.118519	14453.60163
296	Hexadecenoylcarnitine	71.1487408933468	1.35521567120921	9.68211727945506	0.260811377527545	34569.69	80711.74	0.428310553086825	-1.22327087084901	2.06954221062166	0.0459606253771494	0.114584593612686	Lipid metabolism	Carnitine metabolism	68925.93235	22910.091	232545.2954	130999.2555	450619.6287	211243.1175	27949.12128	29862.55234	24489.83863	15986.58124	19323.1611	19451.28749	144265.1335	86322.5594	254838.2548	276054.355	167471.5297	6305.793258	18598.7082	2588.477802	5088.737866	6896.177466	1988.571859	14134.28982	8810.604407	14446.90975	31397.68312	8011.644533	2402.42444	1895.675154	4001.453957	2162.703223	2233.485842	6133.290454	16866.15887
297	Hexanoylcarnitine	0.439464550983237	0.651316994248892	0.0598035505527919	0.125346013985792	68935.96	128120.41	0.538056036505035	-0.89417166303855	2.63372519889407	0.0133069286327644	0.0498391862884788	Lipid metabolism	Carnitine metabolism	69095.59637	85683.88627	62594.00571	108477.9135	74146.85914	95726.26207	95540.85882	42172.91605	58368.35881	254447.7499	72522.76054	161172.311	107103.1735	50364.36226	75808.29807	64433.64349	63175.61287	44025.44047	49579.99412	49643.14935	59856.73145	77312.25261	60622.76112	53595.18646	24663.79727	36521.11771	48348.06729	44153.1602	67244.07347	60129.92953	85605.07609	67315.2731	72839.9921	72072.68248	50073.32973
298	Hexanoylglycine	0.708580821122896	0.976934905131277	0.0964256362929675	0.188011210152761	257541.8	301573.1	0.853994603630098	-0.227701141365594	0.671798781365466	0.504205291587403	0.624213057907007	Lipid metabolism	Fatty acid metabolism	231298.2986	702578.2132	461032.3483	420472.199	656100.8186	507534.9267	236763.8902	97530.03075	110377.7629	88415.12594	71167.41232	99779.26875	251390.7772	255786.8309	366769.4184	842173.7195	160364.3923	104557.1988	154241.6289	70357.28797	71152.34807	70572.32621	79523.40867	695459.089	717963.7481	386033.3335	244841.6982	171837.1364	536464.9651	128017.7401	135983.5898	263243.8801	149495.5221	145595.8803	218096.7406
299	Hippuric Acid	0.491608395516181	0.499832633938077	0.0668994290157212	0.0961928352513028	75856.73	68263.24	1.11123834731548	0.152168290723605	-0.717931667577482	0.474920190171035	0.597160517380276	Amino acids	Phenylalanine metabolism	61377.17789	67033.4902	60866.49827	129635.5787	122037.788	58066.42687	55854.35419	119187.2935	88104.00949	63650.94555	82933.74773	93507.29714	116450.5768	464767.4678	186465.238	205066.8722	58475.93693	53733.80848	42795.57842	78392.93931	56396.47061	56633.93402	44262.4895	42697.10457	51018.56908	38777.48697	51203.10308	38954.29844	71152.99313	39922.34824	38396.50399	119321.9555	45498.7815	54728.47105	98645.37533
300	Histamine	0.310950629755031	0.332410039183862	0.0423150210053843	0.0639723418680456	21276.01	15512.85	1.37150878142959	0.455763859433265	-3.17796836247842	0.00213582576145114	0.0131576167322243	Amino acids	Histidine metabolism	14815.37852	15968.47485	13124.40584	14983.27169	12133.73173	10840.33446	12102.79631	13304.58657	18357.13686	26862.45891	19775.24085	18757.82462	13512.68054	14888.13197	13091.30163	17144.01043	13482.24968	19764.9946	19662.37979	25711.14556	23789.84824	22209.18378	27368.40422	21787.29922	25045.73389	22485.71417	25181.90701	23376.69227	99275.62784	23696.6125	19894.67021	20290.39069	19601.09816	21037.30371	20703.15052
301	Histidine	0.400808263719067	0.661998870575718	0.0545430961556994	0.127401742043373	622742.5	1393156.5	0.447001108633524	-1.16164968536221	3.47033763976982	0.00173752936460797	0.0117405021552482	Amino acids	Histidine metabolism	686573.2178	986192.1498	652675.0728	819756.7729	951453.7852	928902.3706	1149861.935	567620.352	535264.4528	2721222.459	779530.6221	1472548.122	1252140.542	763552.8854	750434.8188	964301.2639	940836.8263	588016.3006	578060.4843	615092.8603	665881.1966	582003.2532	551502.9227	625503.5454	326189.2038	528713.945	513824.7724	358566.208	532351.5045	365594.2022	261371.9179	451526.0583	426280.2931	403863.8034	372500.002
302	Homocysteine	126.365815171324	157.061333783529	17.1962093389218	30.226467779734	15099.298	1740.341	8.67605716350991	3.11703955845516	-4.08010852712248	0.000143101514770405	0.00197872568194444	Amino acids	Cysteine and Methionine metabolism	5930.499645	210.8088704	4179.019641	1921.29389	3182.05234	338.8698782	1040.49953	1e-158	2134.848745	207.8836004	476.1922909	253.091634	375.2217289	3556.535878	3091.307799	4990.374305	5020.201194	8483.625154	1e-158	3596.582778	1e-158	2009.835939	3721.487237	3714.626041	20962.74228	6058.913289	17659.79248	17335.17718	35364.12274	80730.87996	74565.11751	104918.3318	66354.86245	5865.259847	6690.059964
303	Homoserine	0.172980960413126	0.241588800631141	0.0235397271238186	0.0464937863591961	432808.7	454148.1	0.953012244243673	-0.0694333449744447	0.93567099785044	0.354932649460301	0.480554879325463	Amino acids	Glycine, serine, and threonine metabolism	554842.1331	405206.5517	479968.4253	387081.9706	430859.0397	361768.2486	293357.2641	266579.3257	405636.0355	398051.394	412043.6143	404990.7196	405746.7773	500179.2691	382057.9211	450177.7563	544584.9449	312400.636	394777.2113	444909.4533	425048.7062	440612.4675	440530.2612	464109.9094	330996.0988	398317.3735	397504.6981	348005.7779	560365.0941	373749.3607	402761.3258	395186.3185	399549.8092	442924.8792	331928.1888
304	Homovanillic Acid	0.452600325386396	0.570372136560046	0.0615911030341281	0.109768168860402	294806.9	203594.0	1.44801369392025	0.53407524610718	-3.73880940715996	0.000395786730987947	0.00457192267182387	Amino acids	Tyrosine/phenylalanine metabolism	183926.1274	169240.4719	199205.7548	225713.1094	218088.635	119035.6999	172987.0669	102860.3876	223787.0338	266185.1967	263276.5715	209400.0365	408831.2503	296249.6439	188645.8703	178690.9411	304130.4943	268855.2128	205517.1084	336577.7004	394204.1655	360458.4354	408848.5305	225861.3602	91459.21333	237042.2913	211760.2122	234347.9385	187537.2841	79028.60548	105135.2134	372810.8485	153476.5654	239587.5023	284011.2958
305	Hydroxybutyrylcarnitine	0.94406642766747	0.905987326194926	0.12847116839319	0.174357342220343	167205.4	384594.1	0.434758099513227	-1.20171518979663	2.41631119877979	0.0218106760868302	0.0685613861338185	Lipid metabolism	Carnitine metabolism	85968.99271	95023.07609	73312.80292	82372.40151	104211.4754	123712.4101	173521.0402	81718.0598	91374.28136	391227.4509	87803.90754	214967.7831	117855.1956	73149.75706	92518.53688	92619.74573	70682.69956	62752.80576	53101.24323	60421.4771	76029.51409	56473.91864	53448.05958	72102.38226	24838.05023	29249.74619	35746.6803	34635.15108	22769.02477	36838.7311	39098.68607	60631.55002	50804.17656	51440.59699	51116.71583
306	Hydroxyisobutyric Acid	0.916160866872563	1.33690031980267	0.124673702563538	0.257286586505922	429734.5	164424.9	2.61356096309014	1.38601681153506	-3.85156029827515	0.00024441626695206	0.00315558858939892	Others	Methyl tert-butyl ether (MTBE) metabolite	195436.5119	304919.1623	394810.7268	435077.1211	471212.4314	684109.0423	136412.096	105822.9523	60811.91745	84664.8554	68478.86742	79808.34341	930486.652	1113099.255	988446.5431	1531557.803	2150344.15	199399.7645	165452.8081	100597.8161	128944.8467	136190.9395	127964.6564	179938.2632	169527.6697	281195.3436	537357.638	404191.6	241874.2339	43200.88838	69422.9302	381181.6973	204738.4162	274676.2494	334934.2305
307	Hypotaurine	0.319758116349566	0.404712460649206	0.0435135681205517	0.0778869493667383	517677.2	434065.3	1.19262516492334	0.254140683705238	-2.19827813183206	0.032669744061391	0.0929930116393139	Amino acids	Taurine and hypotaurine metabolism	457839.7275	680008.4129	621163.072	661843.796	418146.5159	398275.2491	576243.0407	517537.4749	762891.0766	586057.3235	629288.9947	588949.9879	717584.4761	625738.5278	661397.3547	456720.2341	728956.004	691184.5523	556213.5124	564803.3812	578197.3453	803844.9693	618640.8872	647118.6846	440179.0502	555969.0731	641510.3487	790699.9682	553789.0058	656928.0912	456608.2183	570830.7317	640400.5219	791550.3209	654023.8184
308	Hypoxanthine	0.577671763567396	0.897119887594495	0.0786111699752115	0.172650802866016	5364401	5989274	0.895667989141923	-0.158964049194693	0.624958087570322	0.535283603771149	0.646093565152823	Purine and pyrimidine metabolism/nucleotide metabolism	Purine metabolism	2664423.986	693937.8157	1849363.91	587599.5449	2424469.146	1108512.856	10021878.91	4101740.138	5824604.32	9970874.513	5669872.51	3996653.875	8920256.438	7162454.728	9796009.762	4296837.382	23557625.63	3724741.233	2302639.1	2667579.416	4080551.73	8599111.23	1485022.627	4795040.882	940208.439	4088788.977	3308097.334	6792552.734	4336062.899	1559419.488	1414215.381	3525786.87	5534240.58	4832802.336	2581422.139
309	Indole-3-Acetaldehyde	70.8559201629564	71.6177333481064	9.64226942525697	13.7828392090934	6458.811	8908.184	0.725042387988394	-0.463862753341819	0.789480516509932	0.434265460413459	0.559668320639806	Amino acids	Tryptophan metabolism	6219.470907	1875.760822	1686.7001	882.5085674	2526.382659	6025.393122	2831.804222	9022.51333	1593.932606	978.5939791	2014.30741	1913.689912	4503.525121	2668.302915	659.4878597	6455.052787	10008.69378	869.5897428	1672.441438	1215.219215	963.8459762	1e-158	265.2009535	547.0470313	3167.073098	1051.387852	371.9708842	991.0102349	542.4580963	41342.07193	32266.61078	5099.17752	31091.88296	17909.34315	6418.435742
310	Indoxyl Sulfate	0.49575985719236	0.652739486997382	0.06746437139313	0.125619772842879	44336.28	62962.79	0.704166381445295	-0.50601174368734	1.70752213457114	0.0966558605989476	0.191984030805052	Amino acids	Tryptophan metabolism	36501.88797	53331.6472	27900.91099	33229.30492	43968.06253	24966.59065	25909.22514	26061.40577	20592.12896	28636.17126	20828.11149	28163.99905	39332.02644	190129.2155	132607.684	123077.5612	69635.7006	51481.38739	33003.18627	63884.34674	61373.3072	47995.09163	41797.27657	36671.75667	28994.2159	23949.2081	25867.22097	26561.1196	24022.06855	57235.55613	22695.71135	40583.44333	40298.88154	39720.04752	21775.08119
311	Inosine	0.7193390287706	1.51504477598392	0.0978896429198444	0.291570503082885	463859.7	406124.7	1.14216076983252	0.191765737842035	-0.562318649662922	0.57648792093269	0.681047004631266	Purine and pyrimidine metabolism/nucleotide metabolism	Purine metabolism	115878.912	14528.55891	67027.71508	2744.372901	60542.09157	7114.437586	381563.2022	296818.6062	407047.0267	1228669.641	186657.8044	158408.972	238033.7791	265131.3098	564973.4574	136646.5996	2579288.1	451669.4109	145198.3539	264078.5747	314131.4396	747773.0308	137429.9286	528055.0364	27719.23291	356864.5243	271805.5247	624704.5224	415059.0873	157041.0771	92998.59581	252029.2689	474529.5572	396759.6117	184891.9368
312	Isoleucine	0.352702114750147	0.475542548341099	0.0479966784632456	0.091518206098618	6774803	8277506	0.818459449017615	-0.289017155463974	1.73020910622456	0.0923698351173533	0.189473682738985	Amino acids	Valine, Leucine, and Isoleucine metabolism	7130664.291	9010790.4	4874602.978	4893753.964	6056066.445	5982408.968	3424898.348	2358404.116	5679117.481	7622550.375	5711104.986	7350940.969	8178777.286	9509265.927	5400490.765	8228156.533	11062287.83	5362704.653	5089751.917	7610306.474	9318866.809	6180805.733	6291605.254	5356206.237	4500704.052	5034752.675	5036182.959	4324258.852	4818631.738	5024639.21	3063472.841	4743408.836	5200309.329	5357559.173	3386669.153
313	Ketoleucine	0.490856567445944	0.435916163126738	0.0667971181742555	0.0838921047084436	73684.91	42321.30	1.74108333156118	0.799985254771318	-5.01097519533635	0.00000325370231166237	0.000114063323949597	Amino acids	Valine, Leucine, and Isoleucine metabolism	39159.08616	79776.00349	38108.7369	53744.7556	50667.44394	72210.59578	34351.86221	20034.46669	43577.19872	52879.6879	56758.83505	53693.37198	106976.3557	62139.71246	44656.92953	91319.7385	63260.12691	58598.86335	34592.65098	55309.72901	64107.84383	74879.3128	44152.1537	80593.4742	40190.76893	74445.628	173848.2141	36634.7967	41886.43739	29513.18964	23230.28658	51495.09647	31612.11044	40453.23455	85599.71176
314	Kynurenic Acid	0.812204969731208	1.09275554570315	0.110527096799673	0.21030090282339	266235.0	257739.7	1.03296077399019	0.0467854698425471	-0.110307089448841	0.912882883454303	0.948296443588306	Amino acids	Tryptophan metabolism	345053.4169	42041.342	408975.817	43849.27574	101653.2164	118838.2067	134359.6681	41825.51821	37283.06603	52544.23524	131140.7126	127300.5271	363520.7635	343248.3353	74591.12871	295434.6665	170345.4299	58143.56025	83917.48442	287925.5667	278065.9189	487013.6349	325739.7807	414115.4543	492590.9978	437993.006	471258.4333	510598.0296	67190.26568	212796.0832	124212.9665	100355.15	163158.5732	100501.8529	244889.5709
315	Kynurenine	0.619946767232986	0.701124502327831	0.0843640693004883	0.134931473384805	1320627	1978822	0.667380390959874	-0.583418797160283	2.53806685127854	0.0152999820080448	0.0544920541468787	Amino acids	Tryptophan metabolism	507605.2683	507343.6366	1253583.658	871257.1665	635658.3015	1106740.022	597341.9284	2278143.239	327347.9493	2344977.808	1683066.202	2506250.1	1249983.256	767552.1033	797566.7485	1146371.14	1251920.72	1138619.539	1026928.353	1213913.07	1155983.662	756531.1895	806103.5497	1164903.955	367717.8054	462177.3908	589994.7715	508119.3823	305718.2705	505162.727	440044.1423	945850.0416	505306.6614	792544.3551	553776.9117
316	L-Monomethylarginine (LNMA)	0.29101719352513	0.581220396304294	0.0396024239174084	0.111855917421595	40201.58	65430.55	0.614416048772324	-0.702712194613038	2.55016273518341	0.0166419171769208	0.0575698857364292	Amino acids	Arginine and Proline metabolism	32465.6261	63114.49117	30801.6251	26513.18871	46517.17363	32485.42625	40070.2284	27059.5645	23646.62042	105975.0817	40835.17632	78451.62551	43175.3952	74443.31593	24830.03009	34257.69101	32196.50951	50087.22699	38386.33252	63991.32601	47158.00968	32265.15979	32703.38861	33613.07137	34176.16045	28333.57121	24350.88038	24265.70295	23430.29144	30358.92039	23168.84794	37217.02331	25502.32229	35478.7502	25833.32503
317	Lactic Acid	0.390836233227113	0.601182308869826	0.0531860746887682	0.115697589286012	9663028	9655724	1.00075644249981	0.00109090329238564	-0.00798590136259622	0.993664334207278	0.9961815729266	Energy metabolism	Glycolysis / Gluconeogenesis	12293498.84	11961856.45	10037591.94	12575767.84	11344175.07	10855285.72	5597519.177	4779215.334	10241843.64	16450210.92	13995060.08	17755156.74	10926013.99	8776375.124	10427717.25	12811286.77	13850381.09	4879376.932	5030964.823	8055884.079	10201502.79	11405095.95	11026692.91	12263808.2	6689109.718	10312720.07	10364481.18	9887589.292	6111357.858	4774494.367	5511752.314	10380816.6	10973846.78	11519083.61	9644917.016
318	Lactose	1.01921103441383	1.14630396302869	0.138697054140451	0.220606300542584	1842635	2613830	0.704955945872532	-0.504394991499449	0.735596756979494	0.464160192874658	0.58875056043575	Carbohydrate metabolism	Galactose metabolism	457822.4215	533145.486	3016330.78	1186469.563	1518941.216	3413970.639	1087568.818	9842546.817	3881969.437	5274021.454	8556035.544	7613520.854	2423904.714	434485.4451	437513.6257	593104.9889	46359720.41	194437.5234	892910.2786	321248.8161	330783.9409	715633.5012	554196.2789	3481931.034	741103.0737	368489.3278	345410.4127	278556.3443	484158.9308	247630.3579	552578.0879	565056.011	261021.9747	268752.6061	513125.8825
319	Lactosylglycine	0.57412928593744	0.897353053523193	0.0781290998297327	0.172695675669916	43754.61	45639.61	0.95869815714902	-0.0608514357750548	0.174660379141378	0.862292635927473	0.911458444116321	Amino acids	Maillard-Reation-like dry-down artefact?	11186.83068	18890.40682	21067.32522	2481.303582	27471.49896	19772.21728	27811.0541	201028.326	12351.35818	101941.6563	151295.2712	178623.7559	12710.9524	13797.48668	8169.859925	12958.26698	12496.83356	29690.66193	59918.2579	35536.496	32095.98124	37735.44032	39780.95622	27170.59114	28847.02414	35098.80207	19316.7737	24634.69858	27939.99468	33590.52105	30987.29569	31140.23362	32913.05632	40901.00098	55182.04114
320	Lauric Acid	0.341933408061058	0.513473120229489	0.0465312430978032	0.0988179480620442	5057.049	5462.392	0.925793864665883	-0.111237093118905	0.665056683926245	0.510363579654632	0.628196987008641	Lipid metabolism	Fatty acid metabolism	4546.746489	4071.38646	4809.45388	6891.045231	11252.4123	13828.07975	8077.767371	6918.860121	3030.522664	3832.626349	3145.535583	5853.54706	3664.882555	7921.371724	8907.009367	9695.612987	7056.659605	6392.874945	5179.103187	3307.900078	3297.326762	3465.112226	2847.61792	3620.100634	4178.263793	3515.640507	5419.614702	2834.455667	3230.59234	4262.68795	3730.47311	4589.154739	3436.985523	3984.27929	5895.170492
321	Leucine	0.353317678237248	0.476068539455555	0.0480804460436726	0.0916194331357922	6743870	8242094	0.818222893356955	-0.289434191405609	1.72945689211125	0.0925092807840411	0.189473682738985	Amino acids	Valine, Leucine, and Isoleucine metabolism	7089919.422	8978144.782	4847278.84	4866344.842	6017487.595	5949309.563	3408869.071	2349790.011	5652299.873	7590744.491	5690818.557	7326893.127	8150007.387	9470182.527	5372679.962	8189695.924	11016218.42	5336149.74	5064423.663	7575010.312	9276146.476	6151921.916	6260465.314	5332084.947	4482665.619	5014806.195	5016513.693	4304233.967	4794829.363	4998150.644	3040546.808	4720430.475	5175066.407	5330266.449	3367372.866
322	Leukotoxin B (12,13-Eode)	0.526458290749457	0.766179517605228	0.0716418990663311	0.147451316912319	6476.190	7000.024	0.925166827999447	-0.112214556041064	0.477336717285151	0.634957423149041	0.728857831624756	Lipid metabolism	Fatty acid metabolism	8010.30096	7346.161418	9371.309854	16492.82331	14243.52502	11131.20793	6275.774533	3004.045252	1526.509353	5821.420026	3318.267777	3838.448796	8223.624264	12467.34472	11617.05457	11608.50188	9508.879092	5387.19695	4012.620086	4239.098691	3131.982565	4227.313418	2837.81661	4974.933008	3105.219351	2390.278774	6510.228393	5261.152481	33527.61404	5812.009506	4806.862381	4631.378018	3613.214142	4434.916712	3803.967795
323	Leukotriene B4	0.812670197739069	0.904789123370213	0.110590406312635	0.174126747979213	38451.84	60666.69	0.633821294684117	-0.657851963695011	1.59055897163826	0.118085047218889	0.222487608157926	Lipid metabolism	Arachidonic acid metabolism	39585.82113	50098.59694	46114.12603	74644.5237	101069.4529	70145.21062	16634.26513	100268.3011	8097.261087	9708.425391	15230.3993	22247.40153	56868.79507	354610.6447	56382.37329	67547.2393	22116.21978	14719.47974	12151.96599	52349.42308	16473.62783	22848.66693	40735.60075	18390.06831	41656.59841	18600.6704	15117.71276	9538.311279	15622.63091	15840.29067	34598.28183	22029.93638	24678.78322	26416.5987	137359.1886
324	Lignoceric Acid	0.432399944691155	71.583621976422	0.058842179405611	13.7762744725519	3867.560	4191.502	0.922714578210866	-0.116043644503063	0.478555575413887	0.635104334610783	0.728857831624756	Lipid metabolism	Fatty acid metabolism	4829.164364	1785.245271	2790.331283	9482.362386	7581.980427	10055.4298	3534.357361	2653.636541	1438.506866	2048.292588	1318.305044	4403.907357	4262.135785	3911.663929	5258.650794	10103.08569	4986.613725	2878.390405	4642.9764	3138.355022	2187.916812	2904.233876	2976.367387	2936.110903	2401.28008	2519.349844	3968.808096	1948.200294	12418.04191	3276.190175	2566.337109	2244.443442	4053.67435	2486.066926	4161.416437
325	Linoleic Acid	0.514097000641244	0.653482548307489	0.0699597405481292	0.125762775058684	19091.70	25319.26	0.754038625141493	-0.407289668379045	1.59242207916302	0.118995087292243	0.223463501590368	Lipid metabolism	Fatty acid metabolism	16335.46313	32472.42851	24833.33413	82292.69585	73428.2531	41184.8801	13800.58566	10269.27079	10732.68078	30546.08255	12191.20705	20651.90748	28749.44234	42909.05597	28348.92242	41944.04488	22747.25947	29022.3516	16354.66871	17772.02418	12625.10803	15555.35661	12634.18466	15453.53142	7649.723795	13909.89425	13830.59213	13581.17348	95512.70682	13126.66097	7000.797821	9488.717673	11347.09043	15546.69976	8454.199123
326	Linolenyl Carnitine	0.782446847382837	0.838144280662256	0.106477529274294	0.161300942020033	20087.89	36476.53	0.550707262998975	-0.860642459299413	2.89961230290137	0.00578213663391494	0.0264025677970215	Lipid metabolism	Carnitine metabolism	50114.0593	21171.54191	85540.05996	100444.2988	86131.60874	47471.70155	24777.94287	38322.44318	48093.3338	21099.87788	27222.3267	26177.08984	86244.64136	34038.87397	101189.2932	72547.79031	29895.64356	5100.24913	26504.54244	5462.590504	9262.615259	13398.87215	7131.483011	19692.02345	9224.898678	17020.991	26691.48663	10155.47375	8092.611644	6117.563931	6888.240927	7005.903322	6942.90006	11588.11448	28445.03268
327	Linoleyl Carnitine	1.23376114264823	1.35662135528078	0.167893625775628	0.261081901553252	293821.6	642643.9	0.457207483024424	-1.12907907883742	2.27014540225928	0.028801717787258	0.0836290841774599	Lipid metabolism	Carnitine metabolism	611945.1942	196043.529	1665581.855	1938351.55	3008081.863	844630.8419	199587.81	353828.7102	418686.8962	144651.5961	202903.812	239944.6044	1408594.815	775376.6201	2300494.934	2201607.476	364232.4969	69461.88849	265374.1634	38368.09424	78426.14643	101315.0892	42416.44534	132646.3051	83165.75324	108440.6855	206849.5201	73846.4672	32058.43186	17515.6392	20170.45482	27304.32285	43258.22929	65561.30597	172370.7253
328	Lithocholic Acid	0.689874339493115	1.1900926555111	0.0938800065776503	0.229033438339976	5660.577	4430.240	1.27771339701687	0.353564262675533	-1.36962524871787	0.176498133502609	0.297601629097641	Lipid metabolism	Bile acid biosynthesis	4652.246781	2874.227008	4736.534762	12713.92692	8435.606473	5998.446747	324.5737851	4018.809287	706.713136	1062.100744	1947.234934	4155.224779	8020.108676	8858.498866	9092.950593	10393.29439	16140.28136	5859.514674	2370.865957	3539.439877	2271.158633	2301.462692	1513.145495	1966.89411	860.7912867	2338.996216	6688.973187	4726.41816	5271.520584	7977.138771	5961.661695	6109.897452	5332.681472	7521.697069	2562.5225
329	LPA(0:0/16:0)	50.8928362929794	1.58371022312902	6.9256378044887	0.3047851745473	82745.02	50336.34	1.643842599601	0.717072165414738	-1.20745741878113	0.230896982358772	0.349463913167926	Lipid metabolism	Glycerophospholipid metabolism	2372.180261	199884.5978	207605.0158	13985.71792	1626.115569	3337.14844	8343.749237	1854.752017	136227.1006	7357.059972	8160.079618	41433.1767	35097.54136	420081.0857	1065726.596	134364.9167	163723.7722	13766.47324	1e-158	2789.11497	4561.296151	37888.47509	9770.265398	4566.76367	11791.18471	3649.498324	47454.63694	33849.45189	54589.85842	3693.274203	185779.7984	71383.46858	8489.596251	158122.3064	202409.8509
330	LPA(0:0/18:0)	1.91100288715769	1.93367053362949	0.260054553917878	0.372135067705012	99225.21	58727.41	1.68958940978327	0.756672697135566	-1.1861890748704	0.239162912443206	0.3580016267007	Lipid metabolism	Glycerophospholipid metabolism	1123.883649	281378.7014	243918.0929	1144.837862	4470.008201	4995.158937	8611.999077	2183.668682	149487.2303	3644.699765	5553.09195	73955.57721	17663.91903	584040.3646	1348829.775	99320.82055	192766.5785	6097.779664	3581.863993	2944.027087	2746.095042	34787.0718	6057.099467	2896.339145	6571.09137	950.3440391	31268.6868	20940.296	34162.17035	4706.429221	190232.2175	81705.41758	4043.487909	309414.3173	253741.2003
331	LPA(18:0e/0:0)	0.593620756874123	0.988926349818071	0.0807815530592417	0.190318964758726	39000.77	41555.11	0.938531266070527	-0.0915232873341016	0.372830292678769	0.711323889019414	0.789995655546907	Lipid metabolism	Glycerophospholipid metabolism	44746.79295	120105.0483	72606.59401	39335.2597	48106.70895	57183.58967	10894.38934	25073.1948	12303.95061	1494.469321	14773.17458	19244.76344	65139.47904	56966.89701	52475.2285	83105.48623	44104.60034	17729.70239	10568.69445	9275.973921	17896.84023	11468.76644	15042.75013	51975.33106	75203.36093	56110.08724	41724.92382	45020.31516	17160.15209	43153.51039	76121.28114	27276.41233	59379.57673	53391.18865	19721.03283
332	Lumichrome	0.688410008148467	1.48465925595287	0.0936807363216085	0.28572280702642	374999.6	2617066.7	0.143290043008839	-2.80298973232747	3.6330729291957	0.00118563494031849	0.00898485758820693	Cofactor, vitamin and antioxidant metabolism	Riboflavin metabolism	4183162.916	3511396.577	5884981.941	6841043.206	3731347.596	5444401.081	216611.0254	355774.5441	259639.4642	348773.7618	278862.9308	606784.315	342287.777	1505545.585	478629.1645	947141.8027	174772.0433	139641.1327	256258.8646	207716.7392	248058.4636	177732.0557	187262.314	269274.9992	526894.7837	159782.1245	785890.7551	161725.821	289768.9513	97505.07311	713116.2835	388700.7159	261633.685	128508.0137	461258.3851
333	Lysine	0.158704500981127	0.399650264759322	0.0215969470714886	0.0769127293134998	2130471	2090809	1.01896969067954	0.0271111390830725	-0.339657520403387	0.736304282572627	0.809039508054726	Amino acids	Lysine degradation	2091961.696	2616257.183	2438325.733	2421894.303	2411818.592	2241866.07	2164965.42	2160876.586	2146525.504	2446049.073	2411525.747	2487532.792	2661079.67	2217055.878	2387707.681	2371219.178	2400564.282	2278565.456	2294641.172	2133593.307	2294662.523	2311138.736	2404006.727	2261418.596	2130619.142	2111692.164	2071247.746	1947147.799	2074840.629	1490505.819	1679437.109	2014492.738	1939717.52	2178359.36	2042370.085
334	LysoPC(15:0)	171.970672690736	183.339395354511	23.4022443786378	35.2836830869967	33900.65	9053.59	3.74444281218831	1.90475105596093	-2.57140566295497	0.0122762645491136	0.0481781273924217	Lipid metabolism	Glycerophospholipid metabolism	1e-158	11815.45675	19154.44589	1266.658802	1e-158	1e-158	1e-158	1e-158	4848.129605	3776.618732	1e-158	17810.51683	1e-158	41812.63283	137834.1485	1e-158	166274.6367	1071.869868	763.1084589	1436.689291	1e-158	62769.6445	1e-158	1e-158	1e-158	1e-158	57359.11817	60769.33428	35206.90909	1405.488598	42698.68318	36797.94408	1e-158	66659.74372	182926.1238
335	LysoPC(16:0)	0.770111126158546	0.988961343241439	0.104798850240476	0.190325699246193	573442.8	960476.8	0.597039720272265	-0.744101179588925	2.09423622850351	0.0429913650367685	0.109446327188675	Lipid metabolism	Glycerophospholipid metabolism	1774050.667	2097131.669	629356.8929	360180.1348	2148323.304	3172828.901	552406.3064	1600863.339	310737.5339	400567.1451	1750904.886	1787441.31	2529172.204	1877187.479	327722.0648	1657204.948	1017437.122	399790.2394	216623.2958	242408.2729	207141.5997	216386.8187	347486.9404	182464.425	706837.9017	979491.4834	478620.8536	184467.5145	190564.8382	162702.2484	414153.2738	710068.4211	697073.6935	169908.5539	392433.9167
336	LysoPC(16:1)	1.08274004525199	1.18571562715105	0.147342257496963	0.228191078839335	49902.87	81669.09	0.611037419420248	-0.71066736270097	1.69273683819425	0.0978867826528151	0.193366513273184	Lipid metabolism	Glycerophospholipid metabolism	187223.8818	172616.822	18194.00243	18096.62311	201119.7996	260196.1542	147694.7575	134382.7103	15567.46308	30190.98846	169523.2682	148085.2004	296516.2596	159110.8191	17346.08579	163001.775	107287.0352	20185.79318	7175.57233	9227.369187	9330.864056	14163.37355	21086.01033	11149.43583	69046.36497	120411.5515	61851.43974	11763.95944	12330.97327	6711.828532	39210.40143	73346.33467	73884.44298	13409.40177	28931.91144
337	LysoPC(17:0)	86.5608887096101	71.9627885074687	11.779444945577	13.8492451054744	72114.91	37812.01	1.90719588829052	0.931453030620519	-2.32712811854838	0.0227395278947726	0.0697782855361259	Lipid metabolism	Glycerophospholipid metabolism	45057.64342	109042.5493	89913.31487	25761.99103	46222.95534	57116.70595	2260.342256	2313.970232	41957.70066	12286.94294	1e-158	67109.84427	38743.64808	140790.8511	257912.5937	67965.95678	242843.146	23841.48228	4559.691456	23394.68103	17098.5609	89784.55495	16744.50521	34101.73736	6051.385806	7792.040882	115416.6772	129842.9693	70303.6862	3953.724419	118689.7718	108550.9171	10476.91258	96074.5684	226971.248
338	LysoPC(18:0)	0.469373165622602	0.717825680924154	0.0638735974850129	0.138145616704262	929801.8	1747323.1	0.532129289654558	-0.91015127983403	3.54921739622414	0.0012302917029495	0.00898485758820693	Lipid metabolism	Glycerophospholipid metabolism	2460069.86	4117015.309	1459071.285	1073520.214	3109233.52	4856924.02	446941.915	1642952.149	821912.9176	966079.2812	1514729.225	2361458.379	2224088.799	3126369.531	807647.7026	1735341.15	1023295.492	1174269.913	658574.6401	812555.3198	664655.1835	552716.4019	756553.7157	422692.7275	989041.0377	767473.0764	490594.7801	441401.4983	387001.1547	549960.4104	635251.5932	915581.275	611079.1195	392130.0348	504220.8755
339	LysoPC(18:1)	1.17505189153469	1.26655051955807	0.159904308641788	0.243747761136371	300852.1	463341.9	0.649309073925755	-0.623022724092707	1.42007981438847	0.162836215247249	0.2796450917429	Lipid metabolism	Glycerophospholipid metabolism	1044892.043	1269993.389	74604.47981	88556.40736	1223160.811	1313728.076	492285.4955	900192.2618	79918.65063	133356.1147	1037377.501	1040685.465	2063058.97	1021749.963	99034.92071	1050817.167	610421.1054	92982.44371	48208.38593	60682.18368	75919.03748	57199.0352	90253.47126	49883.60384	398597.4394	697406.4012	414377.6121	60502.87198	59768.92272	36085.38189	241610.483	558852.6868	502607.2707	65157.31368	193400.8034
340	LysoPC(18:2(9Z,12Z))	1.14913890218327	1.20551001661185	0.156377997440613	0.232000510867214	349699.7	549044.8	0.636923799296524	-0.650807314168667	1.53182051482205	0.132710317554619	0.242668990183829	Lipid metabolism	Glycerophospholipid metabolism	1121019.574	1686666.375	96702.49947	99105.5382	1606044.747	1412884.415	685781.99	1000143.48	84102.59769	201560.077	1033163.68	1104589.248	2039665.569	1607807.303	104135.4202	1287511.604	690880.1531	108870.9428	62095.68475	77422.01284	96515.59861	69419.77482	103681.1	57045.40825	473069.3623	703532.4549	355802.2446	67442.93063	76804.26552	48801.51818	273137.9524	555247.698	471508.8323	70910.96109	227292.1785
341	LysoPC(18:2)	0.632998699699496	0.804160799342163	0.0861402123393891	0.154760817990647	944999.6	2910725.0	0.324661244191739	-1.62299291891594	3.35454110353753	0.00223704331850321	0.0135914480611582	Lipid metabolism	Glycerophospholipid metabolism	610410.3693	1457874.48	1822076.631	1624741.403	2432547.581	3745669.17	1807107.445	9441505.425	1214774.689	11110834.26	5770929.114	10682640.65	1729548.196	1119515.908	1481837.218	2269239.958	514366.9084	603401.4865	1192682.946	2092758.071	457713.7274	628017.2117	598702.7777	1611909.362	632165.6084	1068212.194	1212381.291	576311.8345	434601.0949	723397.6177	514053.7412	832457.4206	621111.6399	319917.138	531850.0078
342	LysoPC(20:4(5Z,8Z,11Z,14Z))	1.07098356596531	1.05138507268877	0.145742403306743	0.202339151579606	590521.7	994847.7	0.59358000224557	-0.752485606613165	1.84042492062504	0.0726669208630651	0.161655950104603	Lipid metabolism	Glycerophospholipid metabolism	1193131.856	3046248.199	184296.7464	192078.4585	2410277.345	2235067.356	896299.7169	1350418.664	175227.0657	433682.7952	1565427.052	2061050.556	2814910.448	2642205.543	171888.8158	1458417.784	906306.0826	207663.7303	111944.4038	159613.2433	180587.8194	119440.2918	210529.7532	96769.43213	604144.4967	823569.5267	455100.305	120113.951	119311.5344	111827.2933	408637.3117	924739.7786	702960.9778	127014.7749	305435.8499
343	LysoPC(22:2(13Z,16Z))	1.02978059636064	1.17185608253785	0.14013538933903	0.225523808234909	178483.4	334666.6	0.53331703850937	-0.906934674647624	1.7626973937406	0.0861779381717168	0.180077021092923	Lipid metabolism	Glycerophospholipid metabolism	86578.16326	81033.97985	840887.4094	448813.2807	260843.1183	283594.3728	430576.6364	1828717.605	90990.84173	800934.8214	1017975.311	977465.2435	101702.6513	121820.5291	244940.8881	208729.554	93958.74551	125611.5965	778163.6629	56627.95509	78315.07271	152428.7655	94784.85645	72765.10209	78122.7357	41054.03229	78817.58727	53058.07719	54579.59164	34514.0441	26205.01266	62940.8298	186810.542	31527.74004	68704.1721
344	lysoPC(26:1(5Z))	0.71085659093933	71.8823101917316	0.0967353293386503	13.8337570463895	32465.38	23591.09	1.37617125787744	0.460660017653632	-1.7192690169121	0.0903656319007267	0.187204446602365	Lipid metabolism	Glycerophospholipid metabolism	26970.78506	42499.2012	41548.93644	26189.36599	35595.75469	31223.30279	2374.491806	13756.92584	2407.130418	11111.97703	5966.424582	19625.05117	22012.11393	30431.87764	32404.01933	44057.89956	55548.68069	19476.98576	9954.476857	91754.35996	23172.4153	15961.43368	26415.6177	74368.72361	46174.45241	51183.15288	17511.49828	17498.85855	15976.77858	14696.60815	40371.33865	22660.31353	19043.74294	29458.4328	21531.37568
345	LysoPE(0:0/14:0)	168.63975409066	99.5461442806451	22.948963770586	19.1576643990733	19823.62	29300.41	0.676564594147317	-0.563700414628963	1.2009161814565	0.236359359383377	0.35527612647439	Lipid metabolism	Glycerophospholipid metabolism	87692.57068	83130.04921	7600.840371	5487.205896	80321.25534	81578.58192	65698.09263	56821.74992	3535.53346	7078.419076	90225.40958	79679.60267	121263.557	87177.79642	3154.415866	88744.37752	58710.4436	2692.183508	549.6587725	1e-158	1507.424935	1604.071872	1741.071179	1825.579179	39418.3979	65669.8742	49896.30853	1274.182896	1e-158	1e-158	39433.52185	48953.013	62523.48015	2110.080499	24098.44556
346	LysoPE(0:0/14:1(9Z))	0.745454148301214	0.979498246118428	0.101443460554389	0.188504525355747	38657.71	50949.51	0.758745471742515	-0.398312093620014	1.17545102543451	0.245611217255434	0.363142965389936	Lipid metabolism	Glycerophospholipid metabolism	47254.03593	69040.45948	52641.18162	55455.49832	119964.0267	88444.53114	40038.38301	31528.54537	16014.06975	22156.96074	30633.18732	85423.03923	42078.62819	20290.36784	131904.021	151740.7973	134567.809	16904.08091	22458.59124	17361.64852	16422.41886	18086.49965	9970.236669	64290.04756	75057.995	24356.17624	12934.59303	25005.86624	14100.49232	14132.48269	23355.01928	23531.05153	19580.80474	26648.97084	21447.13288
347	LysoPE(0:0/15:0)	133.759807809772	147.715206030314	18.2024042903715	28.4278046550009	59542.84	90848.13	0.655410738779103	-0.609528783531814	0.967582724205023	0.338156675161203	0.46304408360142	Lipid metabolism	Glycerophospholipid metabolism	86185.61378	414667.5557	43418.91443	21031.05247	21774.51275	124445.3048	116.9567298	1e-158	901.9881887	1e-158	129.7288834	692.3081202	171440.5027	57630.08237	37582.04044	441201.6685	92530.02464	8360.55248	1e-158	1e-158	220.2046314	331.9716813	154.2349628	162888.1875	174878.2142	59561.60724	38490.53594	609.2017777	617.5373112	32484.74294	65315.51412	790.8313471	24316.2334	85661.26237	1519.916903
348	LysoPE(0:0/16:0)	0.907369616529793	1.06937770676358	0.12347736492238	0.20580183562178	494030.4	725279.4	0.68115873689505	-0.553937052530842	1.57960021808366	0.121892442667872	0.227134628991936	Lipid metabolism	Glycerophospholipid metabolism	1745740.157	1790457.103	229235.0936	255832.3645	1860288.899	1824203.625	1445333.682	1148139.813	212355.5394	301146.6659	1481571.338	1383504.488	2240496.878	1697810.087	263416.4835	1674044.371	1060874.784	275528.3112	140416.0648	170407.8112	168833.4866	164111.8049	230636.4332	159200.6075	853959.9628	1149246.026	852439.9844	168207.7604	135900.1665	123296.3856	577821.6349	948246.4798	1037837.873	157867.6557	419180.5926
349	LysoPE(0:0/16:1(9Z))	1.16453230912111	1.18259173818471	0.158472774796209	0.227589886127456	57754.65	79068.21	0.730440843418613	-0.453160657399239	1.22287258230341	0.228118886757392	0.349024953356149	Lipid metabolism	Glycerophospholipid metabolism	185443.2867	184643.208	20314.77256	19186.47297	190669.0359	219072.1597	162408.0457	127135.5014	18890.17076	30488.58984	182042.703	174103.1772	241776.5977	185911.3499	25978.24424	206141.9896	131620.109	22200.62293	11058.04405	13772.38079	14775.81003	16656.32386	27500.49719	19233.05144	87514.35497	150029.5794	107382.7223	17142.11718	15133.53757	6763.461233	73055.70793	123932.6531	128786.6564	17443.40959	53654.20658
350	LysoPE(0:0/18:0)	0.401374921668088	0.589619883206598	0.0546202085353546	0.113472399429628	275151.9	390836.3	0.704008046335512	-0.506336176902628	2.92557462820446	0.00580637383088024	0.0264025677970215	Lipid metabolism	Glycerophospholipid metabolism	652874.8309	782426.2231	276318.0772	278646.5222	669289.0836	757117.483	491819.4187	330585.2692	246568.3412	333332.4063	368445.004	404852.4626	523364.7784	699808.5367	282264.5071	539357.6528	314686.8019	319296.8009	181955.181	213015.1664	210167.6213	180279.4542	238762.9971	153430.4812	294298.5285	307057.3961	247122.9548	164477.2967	160660.7952	160001.9805	231626.8956	334664.5005	297328.4768	163055.8784	152559.8738
351	LysoPE(0:0/18:1(11Z))	0.866658766386434	0.988999172753171	0.117937319930927	0.19033297953912	335523.3	476348.1	0.704365777883863	-0.505603278388044	1.50092301275313	0.14110038968723	0.250849213059319	Lipid metabolism	Glycerophospholipid metabolism	1130737.444	1188291.13	144810.3035	186527.3229	1139160.396	1293181.805	922300.796	678140.9877	153182.7813	240327.8399	902585.3567	864069.012	1351824.905	1128472.662	186485.1442	1066553.662	693885.6517	206825.9601	93536.36144	113242.4901	113405.6667	132604.4616	195058.9728	135196.4212	478053.5096	761385.9155	561874.7011	130600.0562	131350.254	93368.777	389409.7588	690931.2058	676597.1131	134192.0187	274539.5677
352	LysoPE(0:0/18:2(9Z,12Z))	1.08029548189476	1.15806633053986	0.14700959455979	0.222869969225544	207460.3	285225.0	0.727356648260145	-0.459265153701906	1.23595216508081	0.223044211062475	0.346797773329397	Lipid metabolism	Glycerophospholipid metabolism	667459.8292	785022.7519	61867.88283	75104.50513	745455.5377	688994.3761	561831.0186	473396.679	68115.47981	101001.3106	608861.7967	588552.985	931769.7461	852359.6183	90466.53032	752847.1284	505698.4801	83917.68578	42670.77818	46671.81397	57943.91814	60576.19633	73938.99265	62993.37954	264205.1745	478139.0882	336664.942	68817.73801	41745.79066	33914.83725	263066.3325	424292.5278	457993.0253	61550.16266	210111.5705
353	LysoPE(0:0/20:1(11Z))	71.1941315574615	1.25026464023974	9.68829416646435	0.240613542200229	32705.79	47863.64	0.683311799938325	-0.549384054324607	1.42430305343269	0.161510841774936	0.279202453347207	Lipid metabolism	Glycerophospholipid metabolism	105652.3177	98203.04764	14155.51044	17121.65998	119960.008	130787.9948	90901.22308	67821.79666	19450.95382	21690.11256	128616.8626	127918.2819	155177.8003	126634.6324	19939.60349	133457.6708	84978.31821	15520.30143	5190.410897	5435.579092	11655.91971	17228.88286	20314.19178	24934.04212	63651.32653	88299.59296	71182.12104	9040.307173	1275.431756	1753.084375	47621.72917	101894.0963	80779.01334	6526.189385	50698.77855
354	LysoPE(0:0/20:2(11Z,14Z))	50.9091056041051	1.38153240025583	6.92785177730672	0.265876034393964	56631.9	81989.1	0.69072474267921	-0.533817191056481	1.35962181956438	0.18090912978784	0.3034740158622	Lipid metabolism	Glycerophospholipid metabolism	187660.5486	210427.7342	28962.25268	25493.43303	188238.8763	217004.0067	164020.2513	136677.0445	26981.05783	32435.47052	214455.7028	203533.5394	293353.6221	231889.7565	32020.79074	222712.8315	161240.357	24784.8574	11704.4054	8732.089002	15994.0607	21039.44432	25864.01306	24235.24789	83390.2425	158484.9666	113939.3267	16215.33116	5000.617842	1886.691759	79724.68187	128404.1317	127327.8691	14285.99848	67828.29971
355	LysoPE(0:0/20:3(11Z,14Z,17Z))	1.16585825485126	1.14625751424744	0.158653213155403	0.220597361470463	359377.1	489884.2	0.733596021263801	-0.446942280543475	1.2357786884317	0.222787712319349	0.346797773329397	Lipid metabolism	Glycerophospholipid metabolism	880783.6275	1390449.341	119843.6101	126275.1469	1082762.376	1090967.913	865117.4439	861518.5093	127745.1198	164420.7194	1099019.435	1042994.824	1555118.967	1382802.742	156499.2883	1218778.661	863966.9788	118709.8321	64785.65142	68265.66577	95504.72796	95099.18579	91586.51778	131176.1402	376327.9611	761002.1498	646201.2307	102524.5077	50544.32007	47231.96502	455771.0569	793070.1207	840710.6458	88597.45326	389442.401
356	LysoPE(0:0/20:4(5Z,8Z,11Z,14Z))	1.21422777155652	1.19204634883037	0.165235470657232	0.229409426794574	4653568	6610877	0.703925969277601	-0.506504383882841	1.34675271296602	0.184853237090208	0.308102003476592	Lipid metabolism	Glycerophospholipid metabolism	10919219.23	20615088.17	1366630.207	1460184.643	14562851.07	13687034.1	10612397.42	11026592.38	1381655.922	1986835.351	14358258.83	13823353.76	19496943.86	18929196.17	1624816.282	14897523.84	10561670	1241842.297	710426.18	825646.7394	1096600.635	1010588.459	926564.3373	1063206.901	4501890.159	9923865.343	7957700.024	1172548.316	585678.1842	609747.3081	5586533.702	10504058.1	11227080.19	1009167.465	4663286.256
357	LysoPE(0:0/22:4(7Z,10Z,13Z,16Z))	1.19039779144924	1.24391946472163	0.16199262111037	0.239392412602416	2165451	3049073	0.710199788591483	-0.493703163982244	1.29088289151082	0.203359332652672	0.328189280151522	Lipid metabolism	Glycerophospholipid metabolism	5592568.925	9445924.784	796841.5533	876231.1979	6851078.624	6885264.049	5165888.528	5688103.196	815705.4086	1118448.59	7407335.699	7041250.331	10169575.55	8903353.668	892605.5403	7391724.998	5513094.172	625645.2692	348995.5037	362873.7126	510584.5193	591679.489	522705.2359	598922.4398	2023927.567	5019823.769	3965329.843	670184.7608	300850.3167	338877.742	2988612.535	4743990.682	5614166.052	543147.3413	2283338.259
358	LysoPE(0:0/22:5(4Z,7Z,10Z,13Z,16Z))	0.910373148054307	0.946468215937053	0.123886093792459	0.182147893083561	414002.2	581724.1	0.711681362350296	-0.490696640002796	1.53015627021089	0.13290396469308	0.242668990183829	Lipid metabolism	Glycerophospholipid metabolism	822193.7407	1725383.314	199133.1177	213570.0672	1189376.504	1208885.903	855302.5276	1045709.053	210009.2037	254156.745	1112774.318	1089930.081	1492935.748	1755767.192	198769.2983	1248597.784	918699.992	158639.7447	123396.0192	141249.4217	169774.3542	146320.4801	119605.1161	147997.9309	355438.1831	744825.858	671738.6513	183924.2416	115462.8265	112704.9292	491871.4512	857719.2305	924609.5628	153923.8113	438077.2085
359	LysoPE(0:0/22:6(4Z,7Z,10Z,13Z,16Z,19Z))	1.14378650239309	1.07674231827181	0.155649628085873	0.207219155767363	1782955	2800375	0.636684372628666	-0.651349741075245	1.71617706540153	0.09342006820241	0.189561966624604	Lipid metabolism	Glycerophospholipid metabolism	3101085.191	9832253.131	625860.9638	559354.5178	5813101.719	4483099.131	3127612.867	3901465.619	481646.7414	749359.4483	4455464.521	5016129.182	5645812.07	9197324.714	526722.9732	4388198.99	3242269.649	572517.2112	313681.641	425852.1771	517097.2462	337575.5295	330959.3453	305035.8942	1451858.611	2676024.988	2030479.336	392731.5015	190173.5576	259514.4863	1736299.534	3622241.184	3236493.872	336318.9854	1420282.216
360	LysoPE(0:0/24:6(6Z,9Z,12Z,15Z,18Z,21Z))	0.998613584028844	1.10588895560355	0.135894096171256	0.212828428737181	57819.31	73878.66	0.782625321033164	-0.353606306986994	1.07255886757622	0.289260896245798	0.408468023409594	Lipid metabolism	Glycerophospholipid metabolism	99383.31241	199279.5088	37589.28134	33724.74373	141732.1453	144524.688	117955.261	140893.7677	48579.30994	52434.03653	216913.1437	188033.1138	237636.4937	198282.6149	37193.05295	180483.2079	151428.3008	27195.9638	17598.11774	13078.75475	27322.39382	31265.93473	31815.16575	30930.25008	66858.41098	148920.2411	105603.9217	23851.53793	13946.14747	13668.81533	81281.77607	123474.3225	152183.7646	24873.40475	99918.83463
361	LysoPE(18:0)	0.376554356635363	0.847291752363881	0.051242557454369	0.163061373769812	177092.3	246759.4	0.717671950896298	-0.478603558591089	2.33544731154743	0.0257219130197244	0.0771657390591732	Lipid metabolism	Glycerophospholipid metabolism	419128.9521	479433.0084	201971.1214	204792.516	476314.6772	457527.2595	78962.31522	243400.4449	194015.9504	55816.48451	281504.6857	326925.8893	373819.3088	465494.0454	220487.1245	359162.1923	241457.0915	216227.1935	128910.5994	169608.8888	123710.0887	160357.8834	144658.4485	105976.776	211230.0648	201937.0417	148281.0173	106748.6596	94026.00382	95143.67128	108147.08	197420.6639	160484.6596	107216.6424	90261.11243
362	LysoPE(18:2)	0.891195392862645	1.56116061653016	0.121276331868482	0.300445500733976	117168.9	162085.5	0.722883293076802	-0.468165346867501	1.27113795982279	0.210724252388253	0.334843152696058	Lipid metabolism	Glycerophospholipid metabolism	341864.0616	386250.7412	60919.68883	63973.82965	416905.0078	365894.6215	131782.4769	329899.2795	55148.10849	80748.05555	404277.7414	420980.3056	547915.4878	452455.6881	73965.0688	395832.7813	326698.7488	61603.68111	36314.08104	41041.47265	37417.15135	54487.0117	48182.37334	43634.19029	150775.7856	250288.3683	171320.7717	43391.96367	28006.36015	22408.50033	101418.8458	185908.3913	196625.7004	38414.77809	98452.29322
363	Maleic Acid	0.639396181840017	0.909189437775584	0.0870107993884361	0.174973588881366	56036.85	93675.92	0.598199088944096	-0.741302381649816	1.35840424620258	0.184946430855935	0.308102003476592	Cofactor, vitamin and antioxidant metabolism	Nicotinate and nicotinamide metabolism	92640.48156	119697.9588	83215.79312	52175.52607	65319.3241	180023.0904	81175.98019	77086.91836	56946.35657	36768.10232	107734.8621	100831.678	71788.90485	52810.2922	25169.43216	100294.9753	22975.01841	18605.76883	51778.58858	29270.79139	33554.73555	30886.42058	19437.10039	74963.24853	76114.85703	75262.65671	67849.76953	31368.98262	70620.47589	20562.04014	69201.86464	102345.055	42345.35033	12915.98279	241732.5529
364	Malic Acid	0.456716286281399	0.46154169438558	0.0621512143671285	0.0888237404985835	29372834	39752891	0.738885481310026	-0.43657731420836	2.48753306979968	0.0168137057435155	0.0578871869169606	Energy metabolism	Citrate cycle (TCA cycle)	24697615.94	59423508.55	27530567.29	33286431.9	35235343.07	31857256.63	39672661.87	17580060.5	22670158.33	47645811.64	27973183.32	52910707.12	40145277.51	46287224.33	38036573.01	48220020.11	30901601.27	21596771.72	23925610.02	23189417.48	35271179.35	31780935.56	20901121.26	28927917.24	17947441.65	24111275.68	29475770.4	27455696.96	12730406.96	27922742.1	21951687.79	25104015.85	36015525.74	25234373.64	25140597.35
365	Malondialdehyde	0.505511524730464	0.798558914798621	0.0687914052603309	0.153682734807586	27402.74	49601.28	0.552460339733168	-0.85605719549463	1.56834860282006	0.128405619127866	0.236829751605733	Lipid metabolism	Oxidative Stress; Lipid Peroxidation	55415.13063	45183.15221	57084.46294	65611.64441	67878.1789	116751.0593	28679.58774	24872.88104	16693.32282	13411.72388	22342.93729	18165.86319	35534.26022	54545.61332	44243.74739	76396.99216	38836.90959	12614.35522	21362.68835	11937.70207	11340.05446	13374.23125	12789.61035	23112.84958	24203.96406	20057.22227	33857.44169	22808.7511	30496.42853	16507.95229	23729.68506	33602.28874	19336.59264	13440.34116	56809.00117
366	Malonic Acid	0.672702720452377	0.588332136015042	0.0915432452050243	0.113224572367064	484596.7	644565.5	0.751819171209132	-0.411542390658733	1.20841909153288	0.230496175971902	0.349463913167926	Lipid metabolism	Fatty acid metabolism	523364.1099	772482.4715	628676.6214	881205.6991	947496.6052	1895945.93	336286.8287	370024.5775	238254.0805	261791.1282	233260.5355	388078.5999	341996.0021	674158.8505	1234515.935	1211019.299	569744.4685	145958.7729	235264.114	172633.6898	154250.2786	163357.864	174002.3083	208779.973	262442.7027	229386.4494	272861.3838	234399.0452	432469.6276	290740.0933	441587.6356	440982.0837	343135.119	287639.0253	5836929.847
367	Mannosamine	1.2634007708201	1.6989731328187	0.171927068286011	0.326967531859605	1794912	2835207	0.633079701058864	-0.65954095687017	0.706273641803834	0.483506900904486	0.603757321854825	Carbohydrate metabolism	Carbohydrates	245597.6478	466903.675	1054876.796	395589.8735	390780.326	812381.2803	92264.01763	14926392.87	180695.0634	7953788.431	18751163.42	25784023.7	395985.3159	331163.4822	372962.005	381027.2058	184679.6951	221574.9617	4336021.483	204510.0087	237831.8806	218020.0783	310675.758	276657.959	235816.7001	182348.3975	196543.134	258738.6202	193631.2724	214265.7149	278342.7637	257426.898	182292.8905	157861.6707	465216.977
368	Mead Acid (20:3 N-9)	50.5325158378168	0.696055242773072	6.87660440120892	0.133955893928628	2206.757	2589.373	0.852236043242901	-0.230675026816218	1.09847820438354	0.277012514496015	0.394252062953974	Lipid metabolism	Fatty acid metabolism	2056.69807	3590.962728	2482.838081	6302.742791	4020.426769	2750.902962	2341.67023	1260.469605	1414.433701	5117.322381	918.0507555	1913.539111	4158.774414	2996.00604	2717.830593	2871.004752	2266.792725	3798.469559	2207.63805	1715.395957	2135.857082	2127.454982	724.4774902	889.2867758	194.9785352	1057.615812	1128.952646	2772.193658	9102.086663	1399.082761	329.3427635	916.9976373	1211.896821	3258.772744	1e-158
369	Melibiose	0.468687172107759	0.57328549479586	0.0637802455917783	0.110328844914299	123616.4	150231.3	0.822840513261884	-0.281315266941979	1.1827459040125	0.242710733752981	0.361814145367846	Carbohydrate metabolism	Galactose metabolism	127768.4329	181786.7225	169575.4089	180003.3118	182937.5666	145066.5408	126466.9213	67193.04119	60832.8063	86087.36423	90054.64792	248933.9187	115103.262	133749.0434	104421.4326	134320.9067	564060.2005	105331.133	130768.0557	82597.37936	85311.01287	207709.2121	71108.42027	124848.8846	122657.233	110012.2917	105818.4377	80953.73991	87155.729	80502.07285	172787.152	128917.0421	100996.1474	100686.1242	116874.3308
370	Melilotate	133.75318020428	147.206262415042	18.2015023875007	28.3298584105744	11465.191	4278.433	2.67976406315116	1.42210598579284	-4.76638812851639	0.00000867302566538164	0.000250823902242837	Amino acids	Phenylalanine metabolism	11680.55389	1e-158	1230.057005	762.7817275	1e-158	1e-158	1435.655309	6389.955756	8581.403024	14773.53019	2330.570611	1e-158	8010.329439	1e-158	10673.17837	1e-158	17331.39946	12407.45013	12407.45887	16295.01375	16976.14219	19762.89552	8368.719331	15823.19204	1e-158	1580.396736	5427.110614	10650.37343	9273.868627	5039.936144	1108.239426	1e-158	4764.44709	8732.403228	1e-158
371	Menaquinone (Vit K2)	0.727729316352093	0.723332117964487	0.0990314164403926	0.139205331006766	12766.71	12889.59	0.990466725473813	-0.0138195860020482	0.0500249911699935	0.960238486329935	0.975073631483909	Cofactor, vitamin and antioxidant metabolism	Vitamin K Metabolism, Ubiquinone and other terpenoid-quinone biosynthesis	7229.171804	24828.66361	3650.938017	4893.042519	41621.9986	23847.73336	21688.67787	10566.06124	1577.863854	17584.9282	11887.98179	16626.69424	13694.3211	12797.68015	12576.96493	69845.94553	8354.038348	2125.919126	1536.516143	5724.764519	9271.164154	4212.766289	6081.902242	52483.74825	36687.70124	60704.11716	3698.172384	12518.53666	11271.68449	8521.725241	11800.40608	5985.082927	3936.988481	4346.892241	12787.55708
372	Mercaptopyruvic Acid*?	0.740141018173816	0.605907191527587	0.100720435123881	0.116606893377461	106887.8	72335.1	1.4776754300471	0.563329417736005	-0.916880223197512	0.363130219891482	0.488907167563392	Amino acids	Cysteine and Methionine metabolism	60474.45851	71083.42456	75795.85826	80054.28898	88042.73931	69663.62153	124298.2981	96598.69688	59209.55359	84970.54666	112555.4116	98906.08229	60486.68713	63310.66964	164398.8116	59289.35557	210611.5744	61923.38783	44116.17436	63904.8172	60050.80838	48326.8664	34637.98896	45141.21679	46961.79408	38335.80962	42612.26797	45103.88135	82590.35155	29190.12253	48287.15182	70475.80141	60106.09464	73707.7589	55005.33698
373	Methionine	0.282667401768748	0.505430534719417	0.038466161180651	0.0972701517589706	6856803	9868227	0.694836367262326	-0.525254829186863	2.31130506734513	0.0280743239257817	0.0819756851901246	Amino acids	Cysteine and Methionine metabolism	7819539.147	6856269.749	4985019.944	5317464.662	5467693.865	6597287.404	12427966.56	4597377.064	5773086.629	11946287.2	6892208.372	5436752.426	7885086.129	6359894.051	4117090.005	5997173.908	7582262.527	6729703.513	5690418.952	6108848.324	6918275.219	5371096.192	5605673.901	5370969.264	5373972.207	5098304.004	5992138.178	4710464.216	5213892.52	5077615.202	3462768.724	5289020.228	5142973.049	5390399.558	4674623.991
374	Methionine Lactamide	0.440361669323298	0.563574250763545	0.0599256328956832	0.108459915128891	93968.64	106792.01	0.879922009146564	-0.184552437050775	1.1659891672784	0.249783809941736	0.367807931950866	Amino acids	Cysteine and Methionine metabolism	99310.78288	79192.49469	83296.10009	73373.58483	99549.61608	74684.95927	63499.56198	88932.801	56269.88048	141974.2188	143381.1668	181089.0285	79900.88782	78404.12943	56296.56583	72721.95757	120727.0864	69604.34045	64088.98075	78110.15554	104251.431	81904.58894	91877.2667	77019.09453	40053.15843	74158.14969	60653.17465	64646.34346	54293.50257	24624.45774	31833.201	81991.38101	51638.16224	80498.32902	63547.00965
375	Methyl Acetoacetate	0.737768691896035	0.790759188115975	0.100397602408106	0.152181676707643	35662.98	27324.28	1.30517547031431	0.384243778545748	-1.42410014449376	0.159206938339172	0.276035051365039	Keto-Acids and Derivatives	Keto-Acids and Derivatives	20738.26421	51416.8923	53861.22621	68540.98897	60717.23964	88208.23332	16529.18994	12198.15343	10507.74942	11274.43423	11477.87496	14329.49741	70223.0536	68541.64607	61073.11411	110920.4108	59397.20487	29546.76828	18467.00294	8923.203485	8634.026486	15360.90045	11997.7146	12574.77631	9862.825319	21209.12915	58002.08458	20379.16735	16537.66694	20858.3416	15272.22699	33561.79343	15683.17382	17468.52672	45924.97603
376	Methylenesuccinic Acid	0.557336370672047	0.809558678311527	0.075843873513399	0.155799640282653	161006	201196	0.800244537664765	-0.321487170677706	1.21380161579857	0.231525884380964	0.349463913167926	Energy metabolism	Citrate cycle (TCA cycle)	398512.0739	356328.3613	87262.89058	114573.9007	305199.5099	625440.8865	465306.2432	202909.0419	148420.8012	143208.8947	287792.6753	363595.6317	206244.8691	201712.6683	92631.90854	187238.2049	227409.0402	61603.87748	94056.80799	97586.99669	113996.0162	116470.4005	121328.6248	99641.77953	337054.0013	113454.4376	270781.4536	77550.28822	153232.4015	51480.28685	89521.6498	252242.8009	126906.9251	57297.17016	494602.1816
377	Mevalolactone	0.835622311317069	0.91321618906522	0.113713793356218	0.175748537528376	99603.00	68839.99	1.44687702598446	0.532942308502939	-1.68892543195036	0.0957318126663576	0.190895721556044	Lipid metabolism	Fatty acid metabolism	59304.86929	121516.3701	118475.6765	163838.6431	198762.4968	279316.8371	38716.26433	31307.75727	16879.64379	20588.36486	22166.35205	21491.89388	156206.3786	190507.9923	135723.6215	361857.4413	245500.6999	67530.81189	40455.66045	22150.55644	24226.7137	30792.45332	18716.62125	46749.35732	23523.01449	48595.35541	206202.3298	45561.70814	49673.03617	34609.23744	27079.89762	61075.86852	38400.10079	39817.25594	103860.4546
378	MG(0:0/18:1(11Z)/0:0)	0.449462957706874	0.532573357867914	0.0611641613702209	0.102493790509421	14784.32	15736.80	0.939474353108637	-0.0900743171143283	0.51046910426257	0.612336491891311	0.71176733703765	Lipid metabolism	Glycerophospholipid metabolism	23332.03746	16772.9722	18999.73444	23478.58188	17627.29317	19861.54714	11593.98772	8244.606393	7518.149151	7977.516907	7803.737906	8251.681025	16351.26675	23631.41742	25984.95465	29443.97436	24590.06577	15014.11526	11209.22733	9868.593381	9400.014134	10237.26847	6787.973542	10054.97118	7465.010875	6989.681504	15915.3039	8452.446901	7974.389638	13719.11279	12023.16962	13337.40686	11373.53083	11676.88634	17427.75816
379	MG(0:0/18:4(6Z,9Z,12Z,15Z)/0:0)	0.642979189184138	0.871206298229972	0.0874983849294217	0.16766373026759	38228.94	49338.74	0.774826029201394	-0.368055674801377	1.22683283865487	0.226701304903991	0.349024953356149	Lipid metabolism	Glycerophospholipid metabolism	32164.59095	26373.15437	62712.15194	71715.03133	121618.8021	189496.4906	36312.98887	39730.98264	12562.92519	15500.77135	23088.83942	37836.37944	41449.34541	57092.73893	57339.23684	120110.4092	32754.53399	35984.27083	46537.67773	18319.12312	25464.87429	19097.91517	19844.98389	28202.48491	43512.62965	17532.10093	46454.16811	19037.50392	27541.64378	29017.67245	27780.31714	31785.97034	23980.26185	21207.40249	51078.59412
380	MG(0:0/20:5(5Z,8Z,11Z,14Z,17Z)/0:0)	0.729966792345026	0.787557054727606	0.0993358983567489	0.151565425849724	21284.87	17493.80	1.21670934845488	0.282984573455716	-0.780547842280285	0.437438319448227	0.561700388767089	Lipid metabolism	Glycerophospholipid metabolism	9790.797893	11206.4992	23126.83904	29624.80078	12343.95988	31179.03399	60208.94232	8683.559298	5499.314394	23298.07559	19705.14287	11419.25393	10440.11073	18831.71528	26810.07116	32978.38551	29831.05768	8568.430377	13924.64252	5475.776427	18494.4564	21319.42757	17349.22282	9970.263494	10846.91984	11892.48726	12969.57853	6078.384673	14869.96203	10112.09149	9172.424801	12215.09353	8154.150185	10866.79142	10524.91517
381	MG(0:0/22:4(7Z,10Z,13Z,16Z)/0:0)	98.9670583764223	71.9282948268146	13.4677107981372	13.8426067935374	47467.61	39557.09	1.19997729863344	0.263007112951501	-0.872116586500881	0.387512243608597	0.511261591476306	Lipid metabolism	Glycerophospholipid metabolism	59185.17767	125131.2088	95570.93922	6621.672474	37121.9163	80736.50994	5232.991096	4903.620393	295.0498779	10298.80621	7850.863771	27314.73409	91182.55921	38943.21171	29443.63488	103368.5251	70057.49453	33130.95991	28564.12587	68366.99758	3770.738306	6960.344182	34353.10846	55615.55438	67624.33624	48903.64541	47158.92056	30655.34187	21336.84979	86956.59973	88513.39299	9129.225657	68049.8917	84593.57254	1e-158
382	MG(0:0/22:5(4Z,7Z,10Z,13Z,16Z)/0:0)	50.9563539261483	0.815850059805988	6.93428145954053	0.157010417215787	50004.78	52332.69	0.955517096484052	-0.0656464081921143	0.261208529484318	0.79494641934069	0.855420220974004	Lipid metabolism	Glycerophospholipid metabolism	67866.57098	59683.9933	85517.06767	60140.22479	98851.05354	84865.52966	22566.05058	19267.69079	14652.62596	7565.471477	14077.54866	28796.54025	74755.07088	76363.09724	47278.35265	145382.3041	116191.1513	37466.48997	68219.60092	42801.82887	37400.88172	22986.15948	28145.07836	52841.88489	62493.2147	40794.27468	37723.31441	26175.94781	21828.97279	57206.81098	54052.51765	53762.84129	60101.41051	55473.20143	15402.92072
383	MG(0:0/24:6(6Z,9Z,12Z,15Z,18Z,21Z)/0:0)	0.756633944269598	0.933662482280445	0.102964838084998	0.17968342849229	37746.81	32802.24	1.15073879100939	0.202560389784111	-1.07060284436691	0.288049579074939	0.407553514033622	Lipid metabolism	Glycerophospholipid metabolism	23299.26121	2040.193004	12911.74781	38787.10247	45852.53384	38144.30741	22473.0723	30565.5509	36761.7088	40232.40419	61650.02816	49996.20987	17950.472	51442.80331	62222.84958	118136.8107	5525.492847	29420.94371	48073.92808	42393.95089	35813.67675	32006.46345	23702.99747	17848.04589	11563.52477	57047.90435	59730.50507	54721.1356	40759.30933	49711.51416	22068.90938	90626.20157	50278.91442	3579.759539	98793.80478
384	MG(P-18:0e/0:0/0:0)	0.6932330894905	1.23571114054602	0.0943370745591595	0.237812719878288	3897.145	4611.519	0.845089221143836	-0.242824431472775	0.707175105009262	0.484467492621793	0.603913788216477	Lipid metabolism	Glycerophospholipid metabolism	8489.872427	2694.705963	5409.14999	9893.497368	4009.342216	7506.824823	2291.325086	1247.218277	1134.944545	808.758141	611.8604828	1335.134663	4768.190936	9041.527851	6716.820707	6907.049628	9651.941671	3077.072674	2272.788198	1627.141402	1185.139734	1810.288427	1815.884992	1815.645221	2336.837764	1308.27464	3905.142225	1640.021169	5128.306067	5190.186341	1914.652169	1698.654005	2442.823908	3808.924781	2787.203029
385	Myoinositomethyphosphate	1.21920013543328	0.614684287484339	0.165912123674649	0.118296046281905	942749.3	958642.1	0.983421550128041	-0.0241181250021659	0.0855077876526964	0.932082541531461	0.962708110753209	Others	MS/MS identidied metabolite not confirmed by STD	351464.4226	1193608.06	1043674.206	805550.5634	332505.801	490200.9878	459641.723	533195.6434	185726.727	555298.4307	720863.6771	672881.1235	1131748.974	2720681.315	1826033.721	3346640.287	690087.9297	174438.2778	128266.9888	150951.6243	124014.0043	150081.2762	70412.17078	89555.28626	58215.60887	113271.847	173130.9496	227180.3118	97996.97576	242645.1136	891722.9467	1447780.459	1472043.117	1468292.245	532203.8732
386	Myristic Acid	133.775027311278	179.16234145217	18.2044754021953	34.4798086886846	11891.717	8843.759	1.34464507682763	0.427225419270547	-1.20836595745526	0.23152339342707	0.349463913167926	Lipid metabolism	Fatty acid metabolism	21871.48392	8167.546258	1e-158	8122.679931	32575.36609	27569.21893	13373.45115	10450.54001	1e-158	3716.783167	9842.742653	23196.49017	16570.76864	22113.96456	13286.09697	40942.24283	20158.49293	1e-158	3603.562689	3358.130517	1e-158	7588.438645	2424.771562	8703.667368	7613.707991	9500.880141	20372.57879	711.1384558	66604.04013	9165.402897	7895.749077	8752.659625	9836.205567	9234.965186	7260.86177
387	Myristoleic Acid	50.5077650612216	1.38915537975802	6.87323624713138	0.267343077483171	3121.453	4183.562	0.74612327963587	-0.422514072683934	0.712560219156095	0.47969945535827	0.601079213559843	Lipid metabolism	Fatty acid metabolism	3932.793588	1913.310268	3940.179615	5137.039149	16260.55513	27175.8991	1227.006985	491.5277403	148.706671	3432.523534	1144.296094	2143.705244	1399.970957	3535.231856	4679.221634	33437.29393	20785.76872	2214.169323	1217.83352	1655.669015	447.5387947	860.6776542	947.6827162	4824.631433	844.172091	467.6467163	3913.1415	3505.668501	18141.65978	681.8297585	523.3552551	602.0550977	671.3353337	551.1635493	1301.838183
388	N-Acetycysteine	0.1605896816035	0.227319702272063	0.021853487660255	0.0437476970996271	79943.65	74800.96	1.06875165773273	0.0959266577537954	-1.31209506503332	0.19721584463934	0.32259514858426	Cofactor, vitamin and antioxidant metabolism	Glutathione metabolism	61335.26939	90450.55066	58350.39663	61927.54724	71659.49793	69117.95704	67053.88052	48014.55326	86126.33083	81823.1585	66914.56354	66027.66275	88665.04926	93806.21489	64492.91322	109625.6476	87948.91239	68300.55098	63288.28465	87182.48358	92963.23945	84358.12214	86008.56042	65793.71037	79212.68496	75429.83377	90029.17538	82565.50644	72246.90189	71935.38398	68697.15288	70967.32481	84591.07321	82304.05481	71907.04217
389	N-Acetydglutamic Acid	0.420197035899262	0.585639050821159	0.0571815738546187	0.112706287879851	888385.4	1371798.0	0.647606571813051	-0.626810468922622	2.96252141323765	0.00578093372602489	0.0264025677970215	Amino acids	Arginine and Proline metabolism	1362724.559	2170276.05	1494664.011	2122062.198	1520579.307	1494784.464	1576071.383	1198198.388	2096821.315	3149424.638	2385105.596	3585338.593	1777037.418	1388663.964	1393839.74	1889064.881	1419778.662	913724.4525	847837.4431	672171.3329	845533.0838	1339147.8	1074548.885	950048.5914	740847.828	1130992.855	1296682.658	1186404.998	798244.8554	946900.349	1100745.257	926975.1515	1460110.516	1251414.577	1124989.83
390	N-Acetydserine	119.885855362042	100.903859202684	16.3143985007839	19.4189567576473	1344411	1581932	0.849853849596569	-0.234713334332694	1.26389329091197	0.212067355309997	0.336238372563877	Amino acids	Amino acid modification	1e-158	2184556.606	2094186.682	2220926.994	2615744.064	1601359.445	1923502.913	1042656.008	1092244.279	2763542.147	2534297.476	3434468.074	2555320.357	2039207.355	2931788.578	3103236.469	2166724.872	777953.2219	1615965.982	1548902.577	2125335.936	2468185.976	2314179.334	1957734.992	1442760.1	1703099.49	2086490.273	1546047.994	694579.2207	1223766.316	796173.6059	1953342.303	1e-158	1515487.168	1799779.024
391	N-Acetylalanine	0.27025752270322	0.357250788600397	0.0367773905428628	0.0687529463222151	137515.5	113668.6	1.20979320586336	0.274760463721207	-2.76051411139456	0.00796523666232784	0.0334817796910641	Amino acids	Amino acid modification	84635.88016	175135.026	115407.4048	135888.6873	182605.5961	130787.2367	99078.35701	64099.73088	112955.7917	165626.4731	123431.6275	180727.452	175766.2179	147073.7029	182784.1188	259143.3581	180990.4171	103237.2349	98411.18124	121751.9951	144995.3718	159338.3665	162961.8795	169894.5757	110010.5128	133940.017	204904.9785	170584.0654	149602.9465	122949.2795	111475.9826	181534.2511	175820.0122	172574.4556	104006.9
392	N-Acetylaspartic Acid	0.270269552915389	0.327125554418462	0.0367790276473801	0.0629553423007681	15794306	25291249	0.624496876370163	-0.679233739157485	5.55811447782086	0.00000331304260434515	0.000114063323949597	Amino acids	Alanine, Aspartate, and Glutamate metabolism	20008692.29	24781256.88	21344184.66	27232629.93	24574231.88	27942666.88	22226179.7	21155547.04	30194286.82	38546486.1	34851766.9	41064398.08	18097348.91	16688126.02	21153417.03	23563177.09	18239750.03	12016389.86	11934474.16	11348077.38	13086219.9	19079761.74	16532577.38	19790598.76	12509240.56	16395464.9	19588119.98	17908297.96	12138798.62	16123561.4	13487918.54	16612752.9	22046032.73	17272494.41	17243803.8
393	N-Acetylglucosamine (GlcNAc)	0.547813225449277	0.623236482641416	0.0745479375943873	0.119941917007272	25861.51	40451.39	0.639323148104428	-0.645382764144486	2.59023034675056	0.0136664208395613	0.0506708834205275	Amino sugar and nucleotide sugar metabolism	Amino sugar metabolism	23225.45925	36661.98983	45787.27937	31959.01684	41333.03753	48326.64585	25953.04469	86342.90037	19202.38413	83611.76681	86345.73847	109343.1642	29236.47471	27673.1927	24360.24708	30757.66517	25790.80977	12442.24025	34721.68943	20414.98028	19619.49579	14887.69716	21465.4344	18873.4167	33574.8134	24789.57757	28640.47278	17556.89161	53500.14818	14875.00162	20164.57825	55150.95685	34960.97845	9124.446136	40925.95576
394	N-Acetylglycine	0.421716272449433	0.41454241808267	0.057388315762758	0.0797787255568493	149742.4	178775.7	0.837599293416275	-0.255667869649761	2.00649673114873	0.0499467222101904	0.121998243776918	Amino acids	Amino acid modification	128988.4087	230820.9254	187520.7691	187193.3584	223344.2225	163832.666	158038.2396	95819.18559	197596.5651	273650.742	221644.8644	272192.0514	265807.6555	207131.387	216823.8519	238496.4982	180084.5159	102576.0707	110635.849	142943.3553	171139.7306	164024.9926	170953.5403	181048.0375	112790.6888	165062.5575	193869.9722	130640.2584	435156.0278	99100.36026	43337.03328	183529.7186	167124.4672	138085.7869	128863.6821
395	N-Acetylmannosamine	0.801558167934384	1.10301164515299	0.109078250588853	0.212274690082789	96065.74	202979.22	0.473278693257369	-1.0792381206747	1.71518652880875	0.0937808969925289	0.189561966624604	Amino sugar and nucleotide sugar metabolism	Amino sugar metabolism	44071.45188	77219.81323	311604.0773	114365.0274	130008.4358	164871.1638	42849.48706	1057251.022	47640.18211	498826.2788	806596.4329	812596.1314	51782.34632	70262.65657	46604.54225	59978.8606	35011.64955	31504.23345	229967.9809	35345.27522	31600.77523	30421.77429	39970.83417	39658.95523	28259.71201	41623.75333	34533.75224	31605.63491	34398.32187	22628.27919	58881.63781	40211.72435	35963.84179	20818.87292	53915.05383
396	N-Acetylmethionine	0.403304042183997	0.509305934131471	0.0548827285862608	0.0980159727235596	472327.6	571114.8	0.827027420756737	-0.273992930987866	2.1046146048643	0.0413179613261423	0.107071276124734	Amino acids	Amino acid modification	738498.6961	1027065.091	750268.4609	599099.3361	673689.4121	631679.3269	402261.3589	360588.3975	485924.1883	755941.5335	625213.065	756887.6615	697209.1492	667763.7487	434960.7386	538520.0504	610868.8455	662664.2575	503129.1628	721951.5529	763474.3038	635927.8256	554537.9331	432776.9733	427865.102	562426.1321	624536.3421	589342.2419	843316.6814	489656.8444	384901.2783	651437.7359	522444.1653	516329.1131	434070.7456
397	N-Acetylneuraminic Acid	0.392560326418497	0.482841609450786	0.0534206940547625	0.0929229110641212	3647948	4570976	0.798067633695736	-0.325417079438812	1.82312958065845	0.0762676928441944	0.167095581595008	Amino sugar and nucleotide sugar metabolism	Amino sugar metabolism	5653686.992	6294336.409	3699676.38	2977064.408	5638167.47	5302173.217	4846229.681	11119194.3	2709750.698	4957725.109	8621321.928	9427688.338	6677909.159	6403626.477	3203400.344	5749106.444	5563047.775	2993068.398	3126033.483	3061710.698	3326492.039	2713983.574	2832619.919	2341689.393	3247343.588	4557798.978	4503232.387	3064945.497	3212482.759	2145408.379	2569959.905	3718590.298	4583169.902	2475464.559	2978099.953
398	N-Acetylputrescine	0.364568599707515	0.548928826699488	0.0496115025291324	0.105641401953632	5314.349	6739.052	0.788589997524874	-0.342652683468743	1.62992124936047	0.113325102066734	0.215615917879602	Amino acids	Arginine and Proline metabolism	3878.26438	8740.080152	4405.167738	7959.491387	6052.322805	8702.88726	7698.902886	14343.11641	4853.210561	18450.05696	10811.9804	18984.57307	6243.670447	4421.6559	4818.256896	8332.158729	3560.383174	3764.388899	8176.23333	6059.733731	8330.182173	8070.402864	10152.72493	7459.985869	6676.391675	4121.225268	5138.234085	4159.223117	6498.295532	5965.774393	4780.927101	8723.561356	6395.007702	4780.047018	6067.008696
399	N-Acetylysine	0.454463767157214	0.696689556612538	0.0618446853398999	0.13407796768395	25028.79	51587.75	0.4851692504519	-1.04343997811884	2.92562718007136	0.00679661789151781	0.0296021369612492	Amino acids	Lysine degradation	19305.03491	58701.1743	18412.48531	20655.47755	35583.33009	24764.93787	24870.32693	17909.27676	15570.179	83997.59402	28239.26499	53098.85756	37232.83114	57860.30809	12525.17974	23078.06364	16418.70118	39540.09455	30086.67547	41756.4952	36847.22547	19314.27358	19581.50755	22521.06123	23108.20719	16729.60529	11398.125	11642.91881	9748.974131	16118.56561	10576.50135	16008.90129	13728.01292	13928.59613	15257.70384
400	N-Carbamoyaspartic Acid	0.50828020138336	0.37663243416613	0.0691681744304615	0.072482945750453	3750112	6455315	0.580934005544269	-0.783553812981748	4.97861528000968	0.0000101229890334014	0.000281496964274971	Purine and pyrimidine metabolism/nucleotide metabolism	Pyrimidine metabolism	7068303.636	5229878.48	5840528.978	7697836.981	9214654.957	11169953.87	3239778.045	3197807.767	4289494.371	6365462.231	5946592.951	5787773.293	4396459.977	6237503.641	7940256.03	10334743.81	10650179.6	2773465.214	2362174.672	1684864.852	2701984.143	3390331.376	3132011.682	3603393.026	1412402.381	2331032.713	2809970.773	2951020.99	2227332.725	4643412.392	3732296.787	2758416.386	4342093.247	3676187.802	2977302.178
401	N-FormyGAR (FGAR)	1.38456839611159	2.05954935334589	0.188415893580949	0.396360457854523	4279179	12641036	0.338514897038502	-1.56270877095218	1.80802379547735	0.0809848897839117	0.172439275552017	Purine and pyrimidine metabolism/nucleotide metabolism	Purine metabolism	6290955.559	2983751.562	100233632	38535362.3	44614705.34	20277711.42	254057.6956	157494.6611	168799.0973	216113.2347	690344.1624	779342.4382	1774844.158	41045869.68	31108526.65	26884443.78	7679636.779	181216.9309	159806.0973	138303.1445	140604.0252	519151.4647	580041.6622	1664306.603	1368876.297	1245991.83	3255491.72	2336345.908	2354669.181	2713385.96	2070839.085	2961227.658	2957011.151	2476319.951	2956129.27
402	N-formylglutamate	72.3049294278841	101.155079211901	9.83945461034799	19.467304070963	5392625	3939672	1.36880049912785	0.452912191013271	-3.63829560096487	0.000599920592626049	0.00619632269240905	Amino acids	Histidine metabolism	1e-158	1e-158	3085393.533	2641005.164	2446391.656	3479436.017	4838158.304	4016625.672	5672694.661	5750242.534	5566921.009	4527828.684	1e-158	1506789.607	3959105.292	4560805.557	6302832.32	5576992.996	5371181.561	6399082.077	6756709.675	6178837.089	6303298.01	5522636.922	5515089.553	6526024.476	6896334.547	6430962.277	6261923.434	6446603.896	5549642.068	6052462.41	6470807.339	5995700.022	5619368.9
403	N-Formylglycine	0.466051774549657	0.627998221626458	0.0634216134091824	0.120858314102214	111538.7	168337.8	0.66258855705611	-0.593814806682675	1.91762600688282	0.0621742843762265	0.144540217376244	Amino acids	Glycine, serine, and threonine metabolism	58617.16406	126736.1931	207484.6145	154695.3853	138851.986	177568.2344	82864.0906	428838.2272	112618.0313	279696.3931	472998.8754	550160.6397	107687.7607	100913.4624	102119.6439	206471.4765	67582.45807	46419.40949	123379.562	80984.14966	61765.20257	82832.1147	95801.28579	105954.1187	104562.7487	81208.26135	77580.27807	74637.64869	84198.69116	90711.68272	116658.3268	108619.1818	80084.45547	69256.16147	90511.70385
404	N-Formylmethionine	1.18273374024232	1.23585127717926	0.160949675842619	0.237839689185929	141415.51	81767.45	1.72948416515374	0.790341804714742	-1.58212519210609	0.117631902332849	0.222487608157926	Amino acids	Cysteine and Methionine metabolism	29634.94068	31649.50441	19476.03086	64670.03086	16851.17712	8803.90882	27324.52668	10983.07086	416658.7109	236502.3375	223669.2982	9767.731668	50157.04507	529910.0194	19842.60403	23981.11451	596891.4483	99222.14261	20015.55016	46919.2062	281239.7899	251917.3634	265046.6987	48452.70148	15031.84323	28791.807	29354.06809	479528.1253	27705.15986	318838.3684	8925.567757	44293.25381	31722.28671	33596.03593	30379.69769
405	N-GlycosylGSH	0.670267349285329	0.735799644668336	0.0912118331664936	0.141604707639632	730286.6	1085786.2	0.672587844641975	-0.572205388923857	1.22225664682862	0.225259738378414	0.349024953356149	Amino acids	Maillard-Reation-like dry-down artefact?	419098.6148	470654.6691	905185.0518	661824.5377	965554.0844	1276874.215	566718.7885	2720469.947	1270793.626	1754446.616	2549415.514	3033393.691	776524.8318	421756.6417	449811.9597	522000.89	12784307.66	342468.1982	556182.5053	456817.5233	285418.5576	593692.3842	356979.609	1187677.695	493066.2686	414390.8366	363052.5023	307411.136	318460.9763	188911.4475	338814.511	487390.272	206806.9612	231915.5434	317964.7338
406	N-Linoleoylglycine	132.807730887115	157.027071296828	18.0728430316831	30.2198739610941	788.6901	868.5462	0.908057740624506	-0.139144057873251	0.478231923128341	0.634494599935598	0.728857831624756	Lipid metabolism	Fatty acid metabolism	1256.6102	1077.622479	1830.501269	1e-158	1717.5275	2100.862009	1675.624391	328.0939901	1e-158	301.0621622	749.1158213	680.8086091	1324.795278	652.8642393	307.6959131	2683.27132	1640.212183	386.3356846	222.2135518	1e-158	1e-158	1e-158	1e-158	2335.756116	1351.885566	571.7611658	1665.967769	428.8988428	504.0919369	951.595425	755.7519066	1047.603516	951.0905867	1073.536753	1e-158
407	N-Methylglutamic Acid	0.351231130203115	0.413016556708103	0.0477965028210374	0.0794850733983986	506342.3	718261.2	0.704955662369066	-0.504395571690494	3.41201599153455	0.00166044494076701	0.0114874792408812	Amino acids	Amino acid modification	628862.5157	1381375.113	670130.8203	1001792.108	663661.0194	727138.7649	378418.5323	423094.9471	642310.9058	1163310.912	580297.2332	615310.1997	696275.6768	856009.9551	747412.2707	661064.7612	687612.0111	623003.0199	434428.2522	540143.9413	607203.4432	574024.2433	510643.4677	463466.3142	502488.8772	382095.8687	574084.7786	612175.5451	314383.4506	789652.7593	517900.09	405727.1943	639733.1981	521424.3431	423795.6086
408	N-Oleoyl Dopamine (OLDA)	0.704206980257322	71.5307568356651	0.0958304319409236	13.7661005714696	5218.636	3242.945	1.60922741520439	0.686368221402374	-2.90589312032137	0.00485611640971537	0.0237227848934068	Lipid metabolism	Fatty amide metabolism, endocannabinoid	6509.42737	2240.061649	561.961773	2707.224926	1623.533013	1140.078227	3931.33745	2394.941805	1322.255985	1995.35705	2967.692845	3617.693904	4762.33746	7395.968956	6834.050732	6389.798299	7960.534895	3013.489476	3756.228086	3847.48894	3418.094743	4879.967921	3261.270622	4097.732529	5458.530953	1001.137092	15743.24755	6523.900937	11205.41378	3668.79101	2259.346335	2103.282589	4022.914681	4660.705508	3100.420082
409	N1-Acetylspermidine	0.725380200208878	0.70694002046228	0.0987117422238697	0.136050670371606	38883.54	67004.43	0.580312973336241	-0.785096913094758	1.71365369947614	0.0958439099928688	0.190895721556044	Amino acids	Polyamine metabolism	48807.25178	44955.36908	37969.99843	40113.40523	44888.04582	94862.71129	49734.08372	38654.29061	22068.57001	92475.27568	27586.70176	55088.58	28117.31271	35952.05157	19368.93191	38829.25901	44330.60984	23664.3915	27083.03469	17476.37001	25039.62616	12650.02683	30816.59795	17814.91148	13385.05122	15129.60877	13547.26554	9025.941257	9981.862525	34186.40796	105759.1126	29575.00981	36174.96387	41072.38571	50708.79042
410	N1-Methy2-Pyridone-5-Carboxamide(2-PY)	0.614863825958611	0.70398967000519	0.0836723686052244	0.135482875161404	33631.80	29751.07	1.13044001442637	0.176884439072494	-0.301366273727673	0.763961668704002	0.830479358828509	Cofactor, vitamin and antioxidant metabolism	Nicotinate and nicotinamide metabolism	19740.18329	36296.9714	29321.53356	183853.39	29310.94899	33998.25232	18311.90679	23415.63552	29921.63549	30277.55557	27349.00645	26850.57793	26192.66369	27328.68414	27181.34205	34567.28488	20055.55101	21232.92543	25026.79917	19213.54461	21175.58604	17329.1774	19822.09796	19425.20306	14823.41199	23595.09505	12657.95192	18159.11563	75671.73021	17598.20695	15402.75656	25484.89333	20950.97538	18103.18945	26129.75353
411	N1-Methy4-Pyridone-5-Carboxamide(4-PY)	0.31216438889918	0.338031104351508	0.0424801927039289	0.0650541163639366	16006.22	15878.39	1.00805056432044	0.0115680069576089	-0.0776730714684487	0.938308702053683	0.965007778994431	Cofactor, vitamin and antioxidant metabolism	Nicotinate and nicotinamide metabolism	10719.8981	15896.29098	14461.3791	28487.5306	15710.46283	16391.22834	13643.28276	14396.59629	14824.52547	23529.65284	27706.17009	24382.84765	13646.12063	16629.13318	19335.15619	20881.9081	16115.91976	13437.94242	12793.54663	10479.49836	15628.50034	18457.81404	12923.6598	18070.68338	16144.74365	17288.92943	13107.84592	19821.90768	23356.01359	15187.25297	8208.046625	16502.76268	14412.3382	12485.48175	17006.72284
412	N10-Formyltetrahydrofolic Acid ( 10-F-THF)	0.849812410157283	0.586052267811972	0.115644821220562	0.112785811526811	15558.94	22538.20	0.69033640663407	-0.534628524430917	2.15931731878767	0.034506464577633	0.0964785366796394	Cofactor, vitamin and antioxidant metabolism	Folate metabolism	24809.05214	16736.11902	34129.46111	21600.6851	19000.72695	19786.24821	35316.18221	18501.47771	6696.077881	9316.38111	9452.564713	31761.55187	5007.994419	14471.31654	46619.31926	38027.59696	3112.298015	7481.432472	23946.26177	9658.879494	6689.700266	4505.718081	11309.67941	7636.633367	36941.42833	7716.158665	8722.434775	2796.692647	8314.911893	5011.729558	17990.97096	27583.63642	16502.19627	31725.10199	11996.61982
413	N6-Dimethylallyladenine	86.854083062943	100.253474680185	11.8193436434176	19.2937901979334	156685.5	177626.4	0.882107051654484	-0.180974344411659	0.644531268342095	0.522920878307969	0.640799652570613	Others	Plant metabolite; Zeatin biosynthesis	174007.922	96970.31342	190503.4894	194356.3202	431575.5595	292932.2091	57662.43052	135914.7098	67179.37266	128661.5534	51305.48541	163291.7525	213441.6574	216455.0229	279975.5191	206580.1117	512243.2986	116903.7149	121455.9792	105164.116	132216.0265	84241.17095	118342.3227	66574.62047	18194.40612	87310.03882	76909.37097	78426.9189	106562.7005	1e-158	1e-158	208499.9131	67990.21873	104812.7363	93730.73048
414	N6-hydroxy-trimethyllysine	0.339659858060133	0.351541748606888	0.0462218521307493	0.0676542410631928	7329.428	7046.096	1.04021120348062	0.0568764815190531	-0.343897529341821	0.7319301445395	0.805457373671322	Amino acids	Lysine degradation	4780.583017	8273.194533	6726.437562	5643.618707	6777.626934	6208.917762	6367.800918	4225.965966	5654.008333	18950.6241	6440.797038	10882.49855	5779.260425	6614.72145	4397.38702	4311.047878	10724.45643	7105.56872	7339.837672	9592.246031	8320.349419	5451.057659	8453.240098	6974.097912	7243.150002	6640.536844	6625.197097	7114.406727	8112.135652	4461.03697	5963.631995	5104.653982	5877.526253	8045.649981	5486.347166
415	NAD	50.7751411867658	0.860734019568622	6.90962152918614	0.165648339299537	18457.96	33600.17	0.549341268213822	-0.864225419249684	2.58353388599111	0.0125425163452459	0.0483026032826937	Cofactor, vitamin and antioxidant metabolism	Nicotinate and nicotinamide metabolism	36671.31105	22655.51361	57821.09805	24862.74133	101259.8484	45857.00056	26817.52793	16687.12857	12084.65602	20574.40181	17325.01462	24592.32367	44690.38136	135191.9544	102625.311	61328.70494	53895.74206	20947.13514	7453.914464	6554.303627	8538.043373	4979.134372	5865.354523	6022.933506	11655.60756	6742.528419	4787.004577	1e-158	3136.500794	2082.725635	2982.24346	3562.427511	5956.135929	4884.688936	9622.352397
416	NADP	179.982864610867	135.328521349459	24.4925655967251	26.0439860767147	12898.31	26381.65	0.488912179488394	-1.03235274953591	2.58791023025915	0.0137948062292743	0.0508302169821781	Cofactor, vitamin and antioxidant metabolism	Nicotinate and nicotinamide metabolism	12243.09139	89964.89598	31488.2353	24870.97919	21000.29791	64027.54757	29193.62647	53589.76194	58650.43741	81480.56036	21008.54945	21189.14891	46701.83348	37641.58448	37870.94317	44694.82501	1e-158	37363.9442	26578.11024	36216.65644	39108.96486	11453.16872	5918.857636	7223.789785	1e-158	6937.890329	9529.911688	11546.70821	1e-158	30774.951	1e-158	15103.54801	29291.51017	18809.49034	10439.7623
417	Nicotinamide	1.25240116681261	1.89343393249515	0.170430211775398	0.364391530206283	2398060	2365724	1.01366854290695	0.0195859859928824	-0.0777394289089079	0.938313234623908	0.965007778994431	Cofactor, vitamin and antioxidant metabolism	Nicotinate and nicotinamide metabolism	4983338.361	1477218.597	2846751.103	3494860.958	4947610.411	3399621.107	5419396.612	2079930.799	2388504.616	1820941.763	2462950.556	764221.5015	3045129.366	8737686.597	4426768.2	2658988.309	6646903.701	4621319.758	3545521.264	1937310.516	2543214.546	2275633.148	2010333.143	558502.3115	568185.2777	860967.1933	2704553.01	1606859.302	1225271.036	27635.10568	46801.88036	1779923.759	312489.5746	590428.0661	2158762.154
418	Nicotinamide N-Oxide	0.73879589062064	0.622107882052211	0.100537386449201	0.119724717722611	4143680	7702085	0.537994581986566	-0.894336451065448	3.32155120055461	0.00188001657378704	0.0121388702475953	Cofactor, vitamin and antioxidant metabolism	Nicotinate and nicotinamide metabolism	13119669.46	3510025.271	6040481.561	8552422.577	7922485.788	13906229.17	12970846.34	2090222.174	2759524.421	4102008.541	2705117.568	5495518.836	8445729.372	6263640.528	6656124.866	8435359.735	3612997.397	2350679.07	19168997.08	3843222.916	2538310.988	2745137.684	8837517.597	3771274.737	4923320.56	4089164.366	3266063.201	1734441.638	5155494.38	1785353.124	2189875.632	3493006.953	5222916.365	1381906.524	1942970.668
419	Nicotinamide Riboside	0.817145296465327	135.364203626603	0.111199390114185	26.0508531341529	30309.04	36832.98	0.822877757922384	-0.281249966959652	0.480832505532655	0.632597815236459	0.728857831624756	Cofactor, vitamin and antioxidant metabolism	Nicotinate and nicotinamide metabolism	142572.4204	278694.2614	1e-158	7753.389404	49151.14762	72964.78714	33417.78793	27571.86235	14655.0341	19619.17526	29706.8701	38597.3803	399955.942	174176.9895	19114.05846	117298.0712	75867.78381	13357.23368	18530.61152	11787.78193	15616.52422	14340.60575	14653.33314	11536.68677	16075.92956	15068.1124	16424.30423	9697.524309	9895.644062	9843.746556	23259.94119	20504.56753	16880.07121	9034.741913	17990.47327
420	Nicotinic Acid (Vit B3)	0.416724550781331	0.673067334430151	0.0567090284835998	0.129531868905331	20849.47	31202.66	0.668195275659191	-0.581658312464631	2.16349012564264	0.0383171846626669	0.102986336472521	Cofactor, vitamin and antioxidant metabolism	Nicotinate and nicotinamide metabolism	16307.13119	98657.46286	35092.19398	77130.3439	65199.97079	38055.47525	22974.98081	16863.46961	18573.35666	16531.55646	33323.89463	28533.63344	23193.38613	49703.56471	21606.00665	44308.62568	15789.84818	15184.91231	19209.00306	16019.93712	19711.24927	18227.86202	21145.90477	14954.62334	14014.45837	16629.51423	31259.26694	13795.62472	24809.23965	9513.85304	9633.861898	25529.41435	9916.091703	13386.63604	29368.1619
421	Noladin	145.338811559025	172.424464685332	19.7781071190071	33.1831037003179	1085.8202	945.0693	1.14893182965524	0.200293200128528	-0.466221347665816	0.643107571611034	0.73570692132085	Lipid metabolism	Fatty amide metabolism, endocannabinoid	1695.101804	1229.947463	1346.153802	1e-158	2154.826648	916.9749933	1e-158	399.4510469	1e-158	1e-158	129.1780239	177.9794305	1845.030557	3014.792738	1e-158	5271.155153	6164.842339	214.4894108	636.3085568	1e-158	199.7042056	384.5716297	131.4903176	905.4554155	1e-158	578.907071	2161.12497	1425.576117	385.7825857	670.0064323	693.5131451	1e-158	838.6698852	803.5163895	1e-158
422	Nonanoic Acid	0.584596743496466	0.549552573549983	0.0795535403810579	0.105761442090978	23040.34	19790.76	1.16419682720623	0.219334990916921	-0.950792993120224	0.344612193105132	0.468335743637237	Others	Plant metabolite; No pathway info	28110.16308	28360.02787	19618.09318	21448.89252	36028.34033	49755.08668	11754.77085	9920.728642	6098.969907	10666.57068	10591.23688	27447.21914	30343.10207	27041.05688	33694.18292	63183.70008	51219.65304	28103.23023	11301.83238	8607.831822	12909.11961	11665.52888	10417.09898	49047.85664	26298.8053	18150.71952	28452.34424	14434.6253	26046.20722	14835.18862	14135.92057	11660.68456	15996.81872	10621.14137	11049.73107
423	O-Acetylserine	0.17097868636897	0.160507242847693	0.0232672521386297	0.0308896332883333	791988.5	627262.2	1.26261155223446	0.336410856177995	-6.70009558283925	0.00000000722012534165759	0.00000130503765550461	Amino acids	Cysteine and Methionine metabolism	663479.9038	756594.1562	603985.4814	672987.806	567654.3318	531343.2242	585886.445	483160.0738	693505.0816	636694.9654	710756.3842	641739.6318	839174.9235	701044.0345	707403.2603	700427.9155	727526.1711	659377.449	622472.0549	776317.2823	767644.8305	788599.3918	889039.3878	691141.8834	797214.9034	759024.9247	686356.6517	693249.9242	862742.2648	830390.6097	1065090.27	838287.9129	813308.9117	813707.339	807154.9206
424	O-Succinylhomoserine	0.402943869683694	0.651427825162579	0.0548337153170872	0.125367343405076	702507.5	648471.4	1.08332842435302	0.115470680025228	-0.695152868843032	0.491253102675325	0.611318404878245	Amino acids	Cysteine and Methionine metabolism	836926.6576	854200.2405	246048.648	567715.0655	365869.6215	615187.0968	580564.4471	375419.4146	815891.5254	1314087.546	1043046.378	1056314.952	1040904.997	999164.7444	736682.9465	1017379.157	1308954.717	872638.517	591027.0998	612954.1052	1171008.231	1036536.834	1118029.145	625315.831	422001.624	841736.9382	972421.7288	836061.9273	530601.0891	967017.5532	542465.9784	545985.5029	744778.5357	685888.6872	508322.2185
425	Oleic Acid	0.49931096255047	0.697565185967774	0.0679476156236984	0.134246482631935	50522.10	63220.14	0.799145652002669	-0.323469622683368	0.955822118565694	0.346147038936248	0.469539041558926	Lipid metabolism	Fatty acid metabolism	46599.73169	64983.59124	60415.94738	149977.4485	351407.8824	117737.5545	42280.24453	23214.70925	34946.78296	62573.9476	30982.85648	80237.52826	73663.93758	94298.36182	71971.06271	144130.159	40598.70878	55450.53766	47288.23814	37537.56995	28317.34926	36357.9179	31965.47022	45053.19702	20902.62353	56416.65589	41973.76101	36238.2091	219354.2614	33822.60916	29216.22464	35863.04656	38942.57339	36492.714	28089.10727
426	Oleoyl Ethanolamide	0.559806522001946	0.840367390912042	0.0761800185326051	0.161728779787084	100594.54	76572.42	1.31371765447664	0.393655243501923	-1.79373027197593	0.0774778082649772	0.169234004155826	Lipid metabolism	N-acylethanolamine (NAE) metabolism	93229.55736	172598.1206	85925.47468	75899.61455	122696.146	118299.2826	13533.99447	28349.55529	34957.43972	19363.80334	35410.93065	73736.95044	136247.9305	115091.8507	124857.5347	250030.4682	106313.0465	70289.46762	64388.01274	64459.53589	50347.33499	43914.60111	72582.66856	279588.0399	227175.6752	159636.509	115561.9511	82763.37139	94953.22911	47147.83516	64357.85221	67990.70411	58630.35216	67624.19013	71082.56633
427	Oleoylcarnitine	0.942100928130905	1.06582805342655	0.12820369778462	0.205118704518557	377167.0	697675.8	0.540604962935507	-0.887353338527928	2.22156831336586	0.0318257658166984	0.0913096376407657	Lipid metabolism	Carnitine metabolism	842315.6283	288341.038	1587104.098	1895956.786	2888907.451	947211.1158	268559.0769	550427.3855	671859.5269	192785.267	296017.314	347443.7459	1947676.567	893261.9057	2281736.947	2168439.143	611313.2859	132590.5645	504895.3868	90188.93793	161246.4179	207287.678	92971.71014	266613.7144	226311.3408	260731.7595	469135.9134	180218.3616	84771.93609	70725.08548	68017.11086	73566.24889	96838.53517	133523.5524	227606.0454
428	Ophthalmic Acid	0.397145909883821	0.221993387921222	0.0540447129249284	0.0427226474248783	42978.54	37941.15	1.13276851123385	0.179853066968773	-1.5181693777982	0.13324977745917	0.242668990183829	Cofactor, vitamin and antioxidant metabolism	Glutathione metabolism	30544.69017	40796.65214	40471.4473	34695.68364	30682.85771	51535.28311	30293.39244	40783.51211	44431.43029	53901.85317	37636.53253	37566.30683	19296.53792	36600.41724	35310.68895	34324.71294	34235.61576	32108.17125	30531.70484	27064.80112	38050.32944	40926.99217	28298.16755	29375.26688	23029.59274	26937.82084	28341.39095	39739.01254	48309.78892	40962.02411	31640.17038	22147.56161	42107.86307	29763.49974	32256.01139
429	Ornithine	0.171853026452542	0.216612486696289	0.0233862347534305	0.0416870925013123	77233.91	85269.58	0.905761585784755	-0.142796740278566	1.80466710724908	0.0792558814165341	0.170035615027164	Amino acids	Arginine and Proline metabolism	78803.04938	81314.21513	75914.62138	80972.40537	80744.30164	82152.80494	96458.06763	67324.21969	61303.86267	84967.42991	67105.82745	77335.43498	95638.55177	81112.07638	77265.64258	88613.59054	92373.84182	62470.96298	86932.52111	55369.46076	55711.43127	61394.92068	68595.84611	71671.42724	65706.91767	74925.75311	80910.49059	74448.51033	98112.8614	90986.64726	86783.43221	73279.9793	89233.08829	79385.92138	69020.28072
430	Orotic Acid	0.977907530425928	1.37017623400632	0.133076359176041	0.263690539180259	184110.9	429898.3	0.428266173650838	-1.22342036356875	2.49959610788304	0.0182697282393967	0.0617243622293638	Purine and pyrimidine metabolism/nucleotide metabolism	Pyrimidine metabolism	171440.9588	229117.8087	1103731.283	208769.5666	1300911.476	598016.43	98156.33995	125118.0681	77967.30121	291112.5266	330247.0058	200494.3209	104944.093	559430.4438	260858.7013	433739.7591	929418.6111	61894.73166	93366.15748	67984.81268	115333.1775	86554.00901	158407.4469	75439.69936	32230.99777	58047.30527	62906.60905	84762.17816	34422.44533	14577.10443	20971.14754	326819.5415	43753.74702	82421.00107	93447.07469
431	Orthanilic Acid	1.23915184527725	0.958089086068422	0.168627207486527	0.184384330583082	90078.65	72366.03	1.24476429064853	0.315872578512552	-0.788993616266009	0.432887014342037	0.559592399365641	Others	Benzoic Acid and Derivatives	15139.20888	78719.78147	147534.7222	81769.44191	47825.0854	87679.74677	15340.46204	428437.7011	61921.74391	85724.12703	189084.1687	144332.298	20098.09437	203918.2632	517395.3737	129456.256	415830.7399	18902.54883	41381.30244	6457.953741	10012.36766	83299.02275	26580.11449	8075.525906	9651.222931	9308.388371	99788.57035	115327.2515	52244.38322	11790.84931	46238.96317	44889.06604	7738.843238	57009.31192	107991.5295
432	Oxoglutaric Acid	0.636484819537975	0.780504209302642	0.0866146131608596	0.150208105114839	2107247	2271138	0.927837498205745	-0.108055941540451	0.469290358249113	0.641335191199203	0.73484206535186	Energy metabolism	Citrate cycle (TCA cycle)	750848.4245	4259337.092	3519384.695	5417427.155	1624871.884	3763336.792	1637238.726	3340112.046	4169545.711	5017138.484	4040276.042	2191091.286	3961850.079	1059220.432	2303404.143	2322404.538	2862692.16	3359734.453	969841.6821	1035612.278	1366546.445	2492908.556	1842956.212	3380850.815	745419.9089	4040281.345	4493080.702	2782128.851	3692763.246	2443652.607	959929.4417	2399564.789	2326120.852	2661813.162	4880173.565
433	PA(16:0/16:0)	0.71461192406319	1.21837247185627	0.0972463654479631	0.234475891533149	714160.4	722440.1	0.988539257441551	-0.0166298346570696	0.0574361187270136	0.954476658112001	0.974251121848735	Lipid metabolism	Glycerophospholipid metabolism	602963.566	1775731.866	1504650.552	608270.2179	1264977.593	1117260.495	73540.43351	84996.49716	47227.49865	102971.3478	141348.2543	589325.0031	948228.0951	641717.1946	711976.2118	1554318.31	1650710.291	297723.8991	191189.321	231875.3639	255038.8337	273633.1025	411205.6207	1225998.266	1212571.815	1226299.931	501136.4764	852474.7007	201896.686	754090.2926	1116527.134	744926.8268	1057957.917	1359047.602	303503.2535
434	PA(16:0/18:1(11Z))	0.585872315732347	0.775659125045413	0.0797271237759451	0.149275668214786	89655.76	91685.82	0.977858517271264	-0.0323023528149986	0.136521858579137	0.892028916501268	0.929303900043828	Lipid metabolism	Glycerophospholipid metabolism	91465.22626	238478.86	113445.2366	89312.51385	265485.8383	124334.7034	19831.25219	24396.24359	24152.05475	27789.74141	38505.56713	89062.95351	147091.4762	108146.5633	127988.9251	277440.5795	122167.6512	41413.22632	37432.8255	42070.82505	40878.04084	41468.24502	61564.68874	178495.4014	169844.3679	227492.8397	99558.35539	111955.8961	54016.67614	58515.42301	98403.58764	99296.93358	99204.73905	78315.73391	94240.9134
435	PA(16:0/18:2(9Z,12Z))	0.619382247157783	0.848966889863101	0.0842872478486103	0.163383754131847	100001.6	103922.0	0.96227555281846	-0.0554780181887361	0.226341742224859	0.822018908355168	0.877872482630408	Lipid metabolism	Glycerophospholipid metabolism	101108.004	275833.2652	168685.1427	89689.34376	231309.5621	172510.7063	25427.29681	27314.12405	20311.47505	36638.05747	33656.20118	84260.55612	146439.3551	115308.3246	91572.80354	279846.166	127584.0115	41460.98584	36442.11236	36354.36084	30506.39193	45059.33034	61726.44111	178743.7862	196673.2197	252488.1228	102004.2962	122265.7199	38704.33612	87442.52509	125004.8586	106127.6862	125545.8077	132582.8691	176500.453
436	PA(20:4(5Z,8Z,11Z,14Z)e/2:0)	0.590949704373655	0.758033615716822	0.0804180688535566	0.145883637362964	42604.98	57435.61	0.741786846174351	-0.430923409585247	1.70975455065781	0.0939890982220698	0.189561966624604	Lipid metabolism	Glycerophospholipid metabolism	55092.20582	74231.04537	55240.05519	103302.1742	132638.506	164662.4019	27329.32458	21602.18073	22729.21134	23927.37543	17542.0982	33134.10912	67270.75376	48656.21561	64288.1483	108071.8852	79958.78152	39867.17417	49857.57658	39726.32475	29205.87895	23153.73583	38268.15423	49533.00874	39733.71118	25507.2455	31722.29101	21971.66186	55016.06635	40208.06378	28267.03728	74599.22514	26119.391	24809.94215	22435.32622
437	PA(P-16:0e/18:2(9Z,12Z))	0.674837391455016	1.03311505646867	0.091833737134201	0.198823085318681	61354.23	53348.75	1.15005937346236	0.201708344290143	-0.84642005813873	0.401292319995882	0.525638176014088	Lipid metabolism	Glycerophospholipid metabolism	53388.25234	145068.2353	69743.28368	49877.83101	113404.9664	93570.2457	8559.850407	13817.02316	8407.382346	3118.731601	18036.8278	51585.90142	85470.53264	65463.73039	39176.30312	149707.0547	84251.97689	34748.50776	26982.2071	16816.73729	25750.09678	18062.84736	40016.62821	83234.96512	126605.3241	155269.1771	62937.4101	78936.42675	25485.82124	62813.30538	68243.57902	59698.81649	110429.0932	110315.523	29842.40417
438	PAF C16:0	0.469334894569546	0.722253110059478	0.0638683894543516	0.138997675838628	928701.5	1736486.9	0.534816300658531	-0.902884656904045	3.55092195194921	0.00121947927630816	0.00898485758820693	Lipid metabolism	Glycerophospholipid metabolism	2457657.448	4114739.87	1457502.505	1070470.99	3064338.037	4711356.347	446233.1011	1640526.174	820039.6825	959914.4391	1512275.16	2357147.206	2222588.416	3121051.106	806706.3788	1734064.849	1021700.374	1172427.354	656711.2841	811759.1701	663721.658	552551.1154	756103.0842	421780.0149	987011.8472	766164.8787	489545.0737	439968.1667	385778.3712	549582.937	634156.5414	913814.0659	609943.7485	391508.0164	503968.1912
439	PAF C18:0	0.574951177910883	71.8096149967751	0.0782409451607674	13.8197668495972	8108.398	13872.272	0.584503965896862	-0.774715281318925	3.20855694424248	0.00291869629178733	0.0168817393516979	Lipid metabolism	Glycerophospholipid metabolism	11800.51985	28567.51553	11081.54428	7612.715712	21119.72552	25954.48393	1e-158	16475.88256	8994.165153	6542.206639	17115.81208	29531.51292	24221.58412	27450.50652	7654.987837	14092.10575	8754.863801	10762.01304	8320.967107	11408.62683	10163.75613	7548.821504	7392.871838	7020.648779	5657.500407	7228.990749	2369.825499	1403.909586	3723.359674	4447.171348	5381.369585	9310.659291	4122.40467	2467.461488	6334.65811
440	PAF C18:1 /PC(O-18:1(9Z)/2:0)	0.328218865462618	0.466370182942406	0.0446649302410341	0.0897529835546044	49101.21	66926.04	0.733663757783966	-0.446809075581145	2.45491341382634	0.0196498780277038	0.0642844425974201	Lipid metabolism	Glycerophospholipid metabolism	35743.57002	37958.65292	34895.26987	38629.9093	22624.65706	60166.37835	39022.32445	35826.72759	66104.34391	119318.0053	60982.98076	86200.73399	53253.73776	38704.25457	44471.26512	42474.83196	45816.05952	43556.10399	45832.42105	65784.53639	80616.35711	61203.42659	69852.99388	45037.58392	44169.67506	33112.14702	38172.00019	34668.69726	48226.41458	30262.26794	23383.44475	32180.39965	35779.35382	40889.54118	47823.2637
441	Palmitic Acid	0.466398726077165	0.64827484923129	0.0634688275318421	0.124760552904183	860678.5	1048287.5	0.821032875046206	-0.284488104654599	1.18222959853908	0.244915168222177	0.362855874230808	Lipid metabolism	Fatty acid metabolism	1141937.58	1003432.06	977071.8555	1722344.033	3798726.159	2681373.739	990168.4821	537504.7367	621367.3729	583797.301	600328.6087	1450698.999	1239991.779	1758879.386	1504961.837	2824377.289	1067668.781	771486.2402	824296.9891	554493.8448	464105.6342	658121.3542	656765.0898	696889.8456	470259.5104	670163.0941	946321.7286	517573.0698	1200112.797	656224.0314	420385.5373	642629.1805	589269.8543	503160.2789	596919.1259
442	Palmitoleic Acid	0.844639197849284	1.03206497321473	0.11494083619358	0.198620996702235	24104.26	25100.23	0.960320283917717	-0.0584124443071363	0.122971492099843	0.902444887022365	0.938802378873626	Lipid metabolism	Fatty acid metabolism	15757.87208	11220.47011	27244.26244	93875.8999	93485.2303	79311.51423	8783.91081	5252.372414	4017.423289	38419.16665	6110.035065	23031.785	15091.31335	21167.63121	49506.68109	57067.43801	25430.54613	27710.76565	19927.3397	25017.02933	9583.118154	16752.37622	9875.113638	40285.83888	6723.413871	8268.618673	28886.99164	15811.52	350154.3554	11435.08933	3648.983131	6096.836781	12445.4893	8556.689509	16481.22416
443	Palmitoyl Dopamine	0.618540147162141	0.539443373566454	0.0841726525540701	0.103815925647051	27994.28	24105.16	1.16133972975081	0.215790069301465	-1.22067882206261	0.226393855642976	0.349024953356149	Lipid metabolism	Fatty amide metabolism, endocannabinoid	23661.48487	25718.807	20349.99875	35234.77554	34476.23295	33446.76447	9978.110231	23187.85768	21970.94363	10567.8376	13715.29828	23642.65869	50458.53812	22739.05952	47864.9361	55583.26641	33258.06463	52546.61853	32451.01949	51077.18035	32063.33212	11542.69085	17313.67591	40987.09133	33687.67367	8749.512359	27594.73054	9292.386218	11725.32091	12734.80197	11258.29345	13170.01968	13580.21106	32063.61779	27723.063
444	Palmitoyl Ethanolamide	0.680785759067352	0.520807357380573	0.0926432074371299	0.100229422659871	165021.4	163835.4	1.00723897277389	0.0104060109851378	-0.0269152906196476	0.978595179842656	0.988185219948633	Lipid metabolism	N-acylethanolamine (NAE) metabolism	78131.46625	170492.6083	77020.32247	109086.889	139510.4863	148935.387	87027.32139	133888.8115	204705.1415	117224.2779	171215.6158	372823.3513	168917.7911	143777.1565	95489.09486	139670.4137	95507.1248	91526.84404	84389.28795	423146.7295	103246.3469	204648.5396	114199.7266	96239.36448	86988.47884	66900.15318	78720.11621	65786.91254	82575.13804	74921.88444	76520.50848	110972.2713	76154.89604	1091253.31	75181.87327
445	Palmitoylcarnitine	0.830657017699166	0.801494737142247	0.113038102479165	0.154247734081048	98995.1	149682.2	0.661368552840618	-0.596473645880079	1.79422409497699	0.0790243915912397	0.170035615027164	Lipid metabolism	Carnitine metabolism	173779.5975	103596.4205	325262.7983	169500.9267	549479.9273	261999.2538	46502.30307	80884.22648	93948.66027	36451.91341	56146.41118	86224.0781	290062.8082	303311.4988	628201.5497	301964.9426	244034.1477	44371.64644	68197.47488	26982.05012	28279.94436	46752.81277	26351.16975	55224.08103	49167.5816	48791.51673	111760.8376	53911.94849	44034.43226	27013.38782	38388.74645	34058.17632	31042.4903	40622.39849	89191.71715
446	Pantothenic Acid	0.422775938926235	0.535628154610791	0.0575325181052967	0.103081686416694	2901494	3621744	0.801131719966955	-0.319888628632907	1.42810243675605	0.162708089944637	0.2796450917429	Energy metabolism	Pantothenate and CoA biosynthesis	3445215.508	5429609.473	3445783.989	2840992.084	1947110.514	1457311.684	1398609.34	1368210.26	2578149.435	4131123.196	2504953.738	3489882.383	4069844.808	3457307.684	1490171.213	2072786.173	747166.2456	2335880.973	1579236.581	2576864.628	3169584.062	3165378.581	2720664.263	2410258.515	1221167.83	2524072.96	2002934.301	2601113.634	937803.7185	1945730.41	2502566.105	2028790.216	2941358.5	3108420.251	1635829.589
447	Paraxanthine	156.151278902105	71.9285153105968	21.2494975551767	13.8426492256611	8789.837	57320.363	0.153345801386499	-2.70513942878325	2.0531828300397	0.0498258651756153	0.121998243776918	Caffeine metabolism	Caffeine metabolism	79842.82302	1408.560841	2809.707669	14431.66462	49431.81908	613326.3825	37407.68294	107480.9795	17271.00398	27143.59578	44260.59859	16986.01485	6202.175367	9044.645538	10244.40977	16737.89443	180699.635	16938.02302	21170.64061	6944.60271	4209.790127	7821.437381	5702.826725	2214.179569	350.1761778	1e-158	23076.62593	2818.056692	3071.290852	320.0048244	1e-158	1e-158	1e-158	566.5827778	4094.404064
448	PC(14:0/14:0)	0.504558080468974	0.977972113156021	0.0686616579303956	0.188210820930192	336859.3	376034.5	0.895820197348913	-0.158718901023925	0.733185072781291	0.467972559001462	0.591510769507092	Lipid metabolism	Glycerophospholipid metabolism	537642.3514	573624.2421	667283.6693	905118.6646	548983.5517	728204.3687	114319.5363	450999.4929	679451.7272	272444.7682	616532.0945	777733.1825	868946.1742	665828.0473	783369.4857	682183.7851	748502.9015	448817.4872	421756.1562	262817.6309	319142.0546	489223.7946	397875.4505	421071.8062	278047.9393	373130.7745	410193.6676	403959.2495	258741.2451	287779.559	320259.8181	306750.8127	429437.0942	449504.0121	349654.1147
449	PC(14:0/14:1(9Z))	0.795972861037553	1.48582622228545	0.108318186591404	0.285947389801836	311105.5	224157.8	1.38788612307937	0.472889198745774	-1.37664354827105	0.172986401982922	0.29290203427085	Lipid metabolism	Glycerophospholipid metabolism	209586.1969	767284.8253	323512.36	209461.8221	392829.8801	314286.5249	9319.239804	18608.38257	49962.98847	28240.90018	65640.24077	455969.587	281943.388	219442.9893	289441.2773	753057.6271	121651.6944	98987.96248	109636.8187	130906.1557	154109.4823	172841.7611	245615.3928	1034133.679	765923.3551	389934.6481	197271.8566	186184.1566	107001.9627	133731.5524	445357.8183	153512.0913	234597.6463	330875.8671	242189.1533
450	PC(14:0/16:1(9Z))	0.66700569684826	0.781026652993647	0.0907679784893199	0.150308649450052	199358.5	280080.6	0.711789749093654	-0.490476938997014	1.66984797028223	0.103206258869161	0.19951370364279	Lipid metabolism	Glycerophospholipid metabolism	91207.41738	428113.5381	219166.1017	325390.4268	183547.5884	287227.2725	177634.7621	265523.384	185012.4551	1181895.318	195903.5656	257706.9992	147387.0881	181943.3685	194042.1198	469541.4954	191673.1627	94545.3805	154734.1181	120781.8932	151949.923	138558.2724	134381.6388	376279.716	294815.1823	126127.9348	110684.5057	110843.768	63001.72565	69198.16198	164572.64	103150.973	156449.1129	128564.0474	193812.2183
451	PC(14:0/18:0)	0.449745204589951	0.712220624101658	0.0612025703060559	0.137066923015832	21516193	20317583	1.05899372971677	0.0826940471835999	-0.612866691578624	0.544074696236073	0.653431902622393	Lipid metabolism	Glycerophospholipid metabolism	18640912.67	24337875.36	28789473.11	29267343.25	30371404.25	19095481.7	7218290.684	15424166.9	26777132.06	5468127.652	10607713.94	22429210.7	7154774.42	26535054.78	29395681.13	32328340.84	27067245.15	26314158.81	23714719.52	21025790.14	22540249.81	25407262.51	24053515.35	24603163.64	19854007.75	21565096.5	17678819.53	23689674.97	18448908.8	20414527.21	18867690.93	20463315.94	23718789.14	24421972.94	20502477.62
452	PC(14:0/18:1(11Z))	0.262976791126778	0.538452324674983	0.0357866084697265	0.10362519819896	11142894	11232886	0.991988523697294	-0.0116046646993793	0.102824967580607	0.918657449559153	0.951560653339925	Lipid metabolism	Glycerophospholipid metabolism	13752219.54	12186035.23	13604826.14	15879711.6	13385926.59	18052011.58	4882018.689	11620456.3	14380988.78	9081508.352	13511637.85	14187428.96	19935037.3	13716686.24	16140613.26	15022835.31	15635041.19	12779212.4	11776647.9	9896123.177	10483340.34	13046357.67	12028698.71	13129241.95	8583163.842	11474105.5	12194136.44	11961638.52	9009968.215	9901266.92	9216368.214	11068456.02	11984965.52	12231651.65	10372556.07
453	PC(14:0/18:2(9Z,12Z))	0.296970891432782	0.570502452778196	0.0404126195816542	0.109793248228278	1552493	1635529	0.949229882197136	-0.0751705769313165	0.551339138897647	0.584605501819648	0.688387260286002	Lipid metabolism	Glycerophospholipid metabolism	2042571.048	1993179.276	2211864.553	2806912.526	2049066.212	2843740.734	856231.8259	1989786.197	2298554.01	2140917.301	2544628.155	2295039.332	3473609.551	2272369.859	2436895.156	2297619.238	2528314.034	1916282.496	1856534.474	1414808.306	1555672.984	2069562.124	1781280.518	1787000.649	1150461.489	1555158.519	1695584.894	1683600.522	1175397.171	1369830.288	1335401.698	1371978.39	1716136.055	1730482.723	1678275.271
454	PC(14:0/20:0)	0.303178199815171	0.473717011099968	0.0412573272601517	0.0911668812927572	3365760	3670668	0.91693392047442	-0.125110326213034	1.05337110712126	0.299794388329753	0.42087639371342	Lipid metabolism	Glycerophospholipid metabolism	3505549.002	3735929.645	4621816.334	4568920.125	5910040.082	5197916.98	1802779.845	2676415.898	4049740.582	2197856.092	2385037.372	4029676.443	3266277.153	3602509.273	5088853.112	5662123.031	3889812.169	3790558.396	3494617.238	3205520.586	3533161.256	3639824.627	3773459.755	3974429.736	2989096.255	3341484.521	2529037.262	3490318.375	3078327.861	3341926.417	2761646.236	3412409.938	3350509.014	3576939.206	3075745.43
455	PC(14:0/20:4(5Z,8Z,11Z,14Z))	0.230981123302074	0.518040737345478	0.0314325495724981	0.099696986385868	429917.4	483948.0	0.888354533958194	-0.170792537337404	1.30690217996633	0.200145038214742	0.325457593366676	Lipid metabolism	Glycerophospholipid metabolism	460432.1988	539430.3778	605756.009	843961.7888	613978.2862	744684.9516	222546.5523	563043.8223	687173.0028	731993.6821	741680.5122	727406.5575	813141.8431	603688.8939	717019.5035	630326.8244	650751.8282	457879.59	465681.2362	364805.8803	402930.1897	522246.6727	452022.7412	412147.2	293616.8787	404853.1173	438862.9498	464977.5087	346953.6099	400991.4942	444266.9505	360601.2473	474485.6117	470083.5258	473312.9815
456	PC(14:0/22:0)	1.47021204092983	72.0316856550807	0.200070517442996	13.8625043677145	86002.60	97537.92	0.881735021620309	-0.1815829316559	0.371650251040142	0.712460688254204	0.79004459755796	Lipid metabolism	Glycerophospholipid metabolism	13282.64881	235209.0144	28524.67606	13785.64903	6835.497971	6104.735911	27230.56083	7574.873857	136966.0597	15830.20727	1337.896456	118978.9946	7622.445156	17857.59078	23366.36996	1669.526992	1269.239499	49051.61121	114191.6789	290647.6098	288079.1206	88915.67642	242510.8469	79984.36165	15395.13066	12653.83286	12474.44107	86148.64636	63102.33079	56783.29881	84148.62695	158334.4321	61916.63474	108510.1458	13709.63231
457	PC(14:0/22:1(13Z))	0.281535889592888	0.436226163742963	0.0383121818768398	0.0839517643548525	2507185	3239989	0.773825158048376	-0.369920461477622	3.05046284719427	0.0044152341552827	0.0226398176898538	Lipid metabolism	Glycerophospholipid metabolism	3458916.602	3927130.645	3556437.816	3129728.997	5043486.824	4666954.561	1252650.24	1945712.338	2816330.065	2141457.944	1838858.413	3667486.361	3089141.778	3818204.825	4285289.16	4247933.558	2829194.139	3295562.253	2824188.053	2995103.619	3066340.049	2432887.464	2516528.088	2473827.894	2389968.79	2075458.22	1580686.901	2303482.591	1780848.082	2065876.547	1742174.772	2410941.432	2018602.136	2245242.188	1918001.709
458	PC(14:0/22:2(13Z,16Z))	0.288774984960001	0.434647248125805	0.0392972979795493	0.0836479019026545	11410211	13978711	0.816256305749507	-0.292905863066391	2.56261372788759	0.0145474870702934	0.0525891657591106	Lipid metabolism	Glycerophospholipid metabolism	14660201.24	17724382.55	15267776.94	13234071.22	20331789.89	18410357.05	4999454.838	10005007.19	12166527.18	10346762.19	9223597.783	15812621.98	17161090.19	18291954.73	16979993.22	16638410.13	12540603.71	16293965.58	14236239.33	14941235.41	14692134.84	10731363.52	10555744.54	10045319.95	10831929.13	8788857.175	7448250.868	9612473.856	6644078.331	9510639.335	7725841.133	10580399.51	8770798.389	9048434.364	8695667.963
459	PC(14:0/22:4(7Z,10Z,13Z,16Z))	0.282809843818534	0.444885083177564	0.0384855450884229	0.0856181741770053	17933739	22526387	0.796121410859185	-0.328939632098768	2.96745583123108	0.00505413418597189	0.0241995961354813	Lipid metabolism	Glycerophospholipid metabolism	17745526.78	26826370.78	24596549.38	24535751.38	27897582.47	33700536.46	6126169.296	18044752.64	20842793.12	20578904.36	17835687.42	25503665.36	30133355.85	30112202.13	27041453.22	23345771.37	21359345.05	23989081.1	21449762.91	21128403.28	20677301.52	17029542.73	14975090.51	13962916.1	12047526.61	11948240.83	11802247.94	14624434.62	9641500.998	14827604.95	11740377.06	14867021.87	13812012.41	13405954.58	14809959.32
460	PC(14:0/22:5(4Z,7Z,10Z,13Z,16Z))	0.648274907103546	1.10608743150213	0.0882190408585474	0.212866625441671	839145.1	1109580.0	0.756272733827214	-0.403021489035158	1.86303410719559	0.0707475710835213	0.159845293416831	Lipid metabolism	Glycerophospholipid metabolism	1077603.897	1550502.889	1782828.489	1203896.589	2179629.041	1282214.66	112024.7727	649280.1838	864751.1546	86241.64196	402568.1931	993942.7326	411495.6015	2165718.696	1951068.888	1655522.157	1270997.207	1265026.355	1061960.561	1019185.671	1017931.703	829253.1862	625733.6679	612347.409	632332.7026	514171.5189	421120.4246	637354.2539	280805.9933	488602.301	377575.7831	605651.4453	453322.0325	577857.1347	476010.9884
461	PC(14:0/P-18:0)	0.343948912945739	0.57964560618929	0.0468055185723341	0.111552848922657	241986.0	286781.3	0.843799787503579	-0.245027370647912	1.82641039641884	0.0759025793847923	0.166801109103966	Lipid metabolism	Glycerophospholipid metabolism	310676.6107	307819.2034	349046.3629	382235.8093	345722.9571	404633.4319	92754.21008	232592.1691	338556.2319	192708.0586	290858.9995	376989.5087	420472.7205	355660.6774	382742.5518	354464.3866	375822.9639	300329.1789	273445.9215	226636.7427	250152.1984	300542.454	274088.1143	294018.9645	156933.6066	207651.8597	200143.0173	227211.9925	150662.0471	176950.0488	167231.5071	185499.9892	209966.7411	239480.6386	184267.9699
462	PC(14:1(9Z)/15:0)	0.688000796911061	1.15540353546564	0.093625049725572	0.222357514074578	604417.6	478145.5	1.26408718685003	0.338095972769976	-1.1182257027951	0.267358753249723	0.385060515138545	Lipid metabolism	Glycerophospholipid metabolism	447999.9772	1447096.939	671397.5528	471275.0495	784986.5826	566019.0854	51903.17862	180278.8483	252067.6229	98116.83747	277685.0251	932443.2924	651207.4132	487108.5629	651956.3418	1437126.835	397443.0657	262051.6667	286553.678	264241.9287	296292.7787	392544.3775	487354.5429	1948538.085	1461059.815	763887.2175	401404.4753	389739.6416	230384.2893	292208.6241	841568.5128	296468.2084	453406.5534	621482.4795	475880.4349
463	PC(14:1(9Z)/22:2(13Z,16Z))	0.252724309544633	0.446973964277795	0.0343914224434189	0.0860201795321796	10413949	12110839	0.859886668462854	-0.217781567189878	1.98090567892306	0.0549205784170606	0.131482047005082	Lipid metabolism	Glycerophospholipid metabolism	12415226.43	13380841.8	14161229.2	15517054.9	15752874.29	21724085.16	4836276.052	11504186.46	13204678.53	12560732.21	11850073.82	15120747.18	19648019.61	14778262.66	17508441.61	15536882.96	13328589.75	13392104.75	12758096.57	11124199.8	11796732.5	11885301.27	10839332.6	11180111.5	7640426.877	8922547.932	8727605.212	10186162.24	7331458.647	9328837.516	7925035.158	9547370.939	9603244.602	9339904.72	10173551.56
464	PC(14:1(9Z)/22:6(4Z,7Z,10Z,13Z,16Z,19Z))	0.550289947043548	99.3313454677727	0.074884976713326	19.1163263482621	8187.415	5498.135	1.48912585813189	0.574465692959188	-2.57341547151391	0.0126947940705681	0.0485626249366176	Lipid metabolism	Glycerophospholipid metabolism	543.2790413	5224.78512	7956.39841	15714.04723	4418.932404	1e-158	1e-158	6396.151416	9706.943655	10678.91017	5781.929346	8640.824371	10024.62127	9902.8975	7679.649281	4927.589658	12711.303	5946.906956	4821.259474	6265.628954	6171.632414	8242.121323	8291.67953	5573.419512	4661.505503	6108.915129	6605.288406	7303.567489	3654.679853	5428.59032	6541.266407	2804.217646	5719.033546	5503.945458	5965.635743
465	PC(14:1(9Z)/24:1(15Z))	0.362559691918342	0.475997339075003	0.0493381248055893	0.0916057306161662	218312.3	245821.3	0.888093505322769	-0.171216512271926	1.30833560622318	0.198196530987853	0.323467476081755	Lipid metabolism	Glycerophospholipid metabolism	306923.9157	329660.2055	305874.1635	313768.5199	323901.6254	200187.131	138983.5259	145541.1579	337733.6423	150969.6212	168402.6504	451853.6743	299480.3253	345708.3564	413312.0746	330734.3576	267121.4473	340593.0746	300546.8795	268857.4875	307233.9505	284146.6294	311956.2464	309953.1306	144274.4272	212418.1078	146582.7044	239536.9527	170532.0467	185152.3827	149026.9839	222826.8446	199238.5214	243860.8284	197177.8058
466	PC(15:0/16:1(9Z))	0.351777462884058	0.937412269988273	0.0478708492820439	0.180405075473129	874606.8	865476.7	1.0105492152475	0.0151395848195883	-0.0899928642609284	0.928784423011426	0.960674016934565	Lipid metabolism	Glycerophospholipid metabolism	886079.0394	1409053.605	1128281.134	1082328.251	1074803.013	591413.0527	197826.8319	674949.5347	1437036.306	325588.3286	575396.5575	1615192.191	863607.2434	1033055.287	1230099.338	1220056.86	1075247.166	1105351.746	1093607.952	982108.5008	1114589.831	1183649.937	1196961.189	1639594.387	997875.5419	1033559.449	567794.5992	825663.8931	650447.4671	633151.0465	719953.3385	737291.4066	831217.1903	1028691.05	839733.6635
467	PC(15:0/20:2(11Z,14Z))	0.577567340713382	0.4935872680705	0.0785969598246659	0.0949909140296917	158505.8	184029.0	0.861308815458433	-0.215397497624269	1.51501103163447	0.136906952662779	0.245980217139644	Lipid metabolism	Glycerophospholipid metabolism	84719.26501	190091.7393	199754.4701	188934.9435	224746.5871	152017.884	48811.31135	161745.2499	206853.5309	153660.166	118541.6013	205664.9829	222747.957	209976.369	226034.2282	217412.016	166962.835	285174.4125	280675.1259	267647.289	225275.9466	190850.7738	181702.4026	174332.4113	88845.20438	101114.2971	84451.68546	116407.741	87627.31609	113475.9949	78464.13824	105084.1541	99203.2529	117232.0572	133856.6378
468	PC(15:0/22:2(13Z,16Z))	1.45289820085889	134.787511958839	0.197714402239555	25.9398687709452	24443.20	18002.16	1.3577926204411	0.441263149459103	-0.903829720494895	0.371457461976092	0.497340268534656	Lipid metabolism	Glycerophospholipid metabolism	1e-158	3918.432094	2727.057224	1646.608582	355.3312408	1e-158	500.7646885	1e-158	18056.59499	2541.840315	1e-158	1314.731217	2165.015023	7404.71337	1175.490419	146.9369096	945.0898959	45112.65279	47857.17872	40111.04059	27094.12534	24799.56654	27462.96277	17505.7506	672.8588132	3145.111901	812.6762037	11275.08537	6956.001679	22115.81397	5816.904831	12612.48477	7789.439482	24633.90318	10765.05342
469	PC(16:0/22:4(7Z,10Z,13Z,16Z))	0.392833621720899	0.573518835482573	0.0534578848347616	0.110373751350395	16285760	22742931	0.716080086599216	-0.481807146953352	3.1518879536628	0.00329297212855168	0.0181741896865867	Lipid metabolism	Glycerophospholipid metabolism	17818691.49	35551414.77	25690137.27	18818151.31	30967873.94	25321402.86	4266030.214	12481292.48	18711631.47	14325654.46	10253635.83	25938782.94	24816041.21	33540508.7	22643038.2	19452314.15	15170299.72	24523674.63	20110934.88	23275732.17	21588188.98	12244032.65	10968714.57	9019142.013	13776997.35	9853618.144	7238145.843	11843810.1	6333815.414	13447787.26	9235156.57	14532784.65	10702647.44	11079643.64	10309261.26
470	PC(16:0/22:5(4Z,7Z,10Z,13Z,16Z))	0.262248854963166	0.541301267579589	0.0356875489049394	0.104173477516587	7176781	8986715	0.798598931867763	-0.324456952530867	2.63526576586955	0.0125600130250988	0.0483026032826937	Lipid metabolism	Glycerophospholipid metabolism	7247827.65	11458656.92	11338374.79	11652007.83	10609617.8	11219900.24	2148139.662	7245296.449	10333676.79	7171061.124	7313040.014	10566644.87	12189030.39	11641613.68	12084041.64	9350645.934	8547764.145	9234096.341	8383848.98	7830233.498	7945976.306	7663990.589	6480944.991	6535614.011	4358059.429	5529678.423	5506077.871	7241328.702	4677412.061	6698372.573	4855504.727	6373669.218	6525142.924	6417256.372	6195709.448
471	PC(16:0/22:6(4Z,7Z,10Z,13Z,16Z,19Z))	0.288434633677658	0.503378979435741	0.0392509820364915	0.0968753297605414	6960832	8348706	0.833761782963731	-0.262292849860638	2.28022044487177	0.0281189072298076	0.0819756851901246	Lipid metabolism	Glycerophospholipid metabolism	6088944.745	11504215.63	10848848.02	10894266.34	10547506.79	10340908.34	1943098.476	7114514.518	8684463.214	7469006.07	7230487.731	9844205.66	11048900.97	12453976.29	10817045.83	8691613.46	8646008.281	9523382.35	8526352.794	8023544.122	7959105.746	7141947.999	5763555.803	5399564.237	3766259.912	4418491.121	4668680.932	6147955.633	3663854.772	6100418.609	4253308.48	5380309.17	5663400.955	5331250.433	6028314.5
472	PC(16:0/P-18:0)	0.329757679204961	0.59020503792466	0.0448743362675854	0.113585012507625	1022746	1245554	0.82111735019116	-0.28433967502747	2.13764135110338	0.039928023101017	0.105357520810348	Lipid metabolism	Glycerophospholipid metabolism	1421315.821	1622996.105	1622058.493	1717394.538	1705129.91	1631520.156	467637.6344	920962.691	1396041.867	765973.4652	1000866.716	1673950.073	1512728.025	1564822.725	1742919.228	1639691.006	1441896.821	1221679.417	1152963.287	1014754.05	1065132.16	1190657.414	1165748.722	1163145.167	776893.0189	972596.6564	746106.5064	1030218.473	724611.3814	797900.8615	790870.5908	885001.2873	972641.6984	1037064.58	873830.1406
473	PC(16:1(9Z)/22:2(13Z,16Z))	0.372172950433648	0.532615347004652	0.0506463235904762	0.102501871322554	2241748	3193547	0.701961799841994	-0.510535572445903	3.51263566505588	0.00121847254910463	0.00898485758820693	Lipid metabolism	Glycerophospholipid metabolism	2684480.928	4683030.717	3583307.135	2793869.359	4480336.128	3894919.941	813734.0257	1861384.361	2816866.099	2245627.81	1615959.915	3824634.675	3744315.168	4517227.444	3557010.919	3150999.752	2348301.069	3487757.442	2934212.768	3180391.17	3037080.108	2001753.871	1814174.205	1631655.813	1857094.672	1435059.576	1079912.729	1689579.694	997318.1606	1765380.424	1237082.219	1936075.499	1505989.37	1637679.885	1508021.184
474	PC(16:1(9Z)/22:6(4Z,7Z,10Z,13Z,16Z,19Z))	0.268055387355679	0.511238605524177	0.0364777178791949	0.0983879155065042	313919.7	324134.7	0.968485324156901	-0.0461979076246347	0.41978348864552	0.676822713716046	0.76579471364116	Lipid metabolism	Glycerophospholipid metabolism	283113.5504	360940.6138	409721.6889	454549.9507	422509.3349	457221.2636	95145.29551	293611.8539	378331.7209	346617.6429	370002.7481	421723.2654	482480.505	516407.3807	493314.4189	415330.4086	456427.3838	394749.8268	363346.1038	329700.6843	356298.5026	348890.3484	293254.4062	240884.3211	167054.4675	206503.1775	229518.3651	259401.641	166623.323	253527.627	237188.7335	219300.8469	257135.0285	275664.2007	281381.3377
475	PC(18:0/22:4(7Z,10Z,13Z,16Z))	0.412401207627601	0.671322340016351	0.0561206959997336	0.129196044573817	343433.3	474010.3	0.724527083061275	-0.46488847568085	2.69115157634444	0.0106083441638845	0.0421419386290576	Lipid metabolism	Glycerophospholipid metabolism	527434.1764	786956.7875	651523.5955	753828.6292	597258.6513	551469.316	175033.1229	286163.9583	704744.7017	304259.2222	167823.497	769345.9305	782145.6704	570079.3091	762757.5302	506764.2266	475143.9237	508431.3748	460044.043	372388.2116	397200.58	436158.8572	383703.5658	380665.8116	186167.1513	315619.2794	213083.5604	367249.5499	222858.6087	233673.7841	225919.496	252252.6387	318338.3902	341207.316	290645.8848
476	PC(18:0/22:5(4Z,7Z,10Z,13Z,16Z))	0.332970425777846	0.62394114099722	0.0453115356996101	0.120077528571076	1095052	1444915	0.757866033642117	-0.399985246070612	2.7237610970182	0.00997768261519847	0.0400770251710472	Lipid metabolism	Glycerophospholipid metabolism	1150578.207	1892630.748	1937540.5	2283083.096	1630294.913	1619303.181	361707.166	1129028.277	2090460.985	1114817.68	1079135.666	1991139.33	2131448.091	1805088.897	2113994.146	1654433.241	1557500.772	1501652.561	1374855.467	1166023.958	1231997.223	1332083.856	1093654.458	1106668.422	578406.1864	915648.3637	766689.3017	1168278.734	737338.9298	903816.1091	710324.85	895850.1314	1065652.367	1144451.075	971639.4655
477	PC(18:0/22:6(4Z,7Z,10Z,13Z,16Z,19Z))	0.371653369198889	0.62107157655077	0.0505756175401938	0.119525280635871	2727903	3681187	0.741038963790756	-0.432378693530562	2.74771633828844	0.00948897979682384	0.0389802976880889	Lipid metabolism	Glycerophospholipid metabolism	2243488.357	5030955.556	4267455.359	3714077.888	3941681.839	3187104.751	632396.2408	2206835.208	3507887.685	2157954.708	2050740.32	3955022.49	3980154.202	5077240.296	3957899.015	3076620.896	2778177.753	3989909.313	3383961.963	3519187.042	3404950.046	2488669.965	1973090.469	1846718.635	1461044.018	1608576.082	1363845.567	2159582.323	1130617.394	2071345.967	1384611.077	2093466.572	1903750.824	1986003.221	1928382.307
478	PC(18:1(11Z)/22:2(13Z,16Z))	0.800187802854431	0.915007576111494	0.108891767521785	0.176093290126173	28058.91	28086.15	0.999030126948692	-0.00139991001870376	0.00641873412924332	0.994902822755925	0.9961815729266	Lipid metabolism	Glycerophospholipid metabolism	29300.64764	19653.60837	60861.84138	61729.49022	64358.39124	52059.91274	25421.66767	23585.58752	32944.56505	51121.12413	33764.37078	28946.91562	38213.81803	11804.32478	74412.70252	72102.9648	29068.98538	28076.21722	30679.80303	20300.02658	11415.39925	42033.26391	53582.77341	61502.08004	21183.13055	43331.26019	27965.15429	74949.01055	45180.05769	4519.240256	25174.00265	36821.51261	44399.00257	59367.93174	30825.38839
479	PC(18:1(11Z)/22:6(4Z,7Z,10Z,13Z,16Z,19Z))	0.286729359087707	0.6200927661591	0.0390189235577851	0.119336908488165	1712741	1895470	0.903596997050863	-0.146248618697121	1.13810906880537	0.262542283944512	0.381222635257422	Lipid metabolism	Glycerophospholipid metabolism	1256507.073	2448797.81	2595032.027	2778284.199	2079543.904	2196460.452	352997.6771	1508455.444	2329459.915	1417724.945	1599062.882	2158216.99	2635776.857	2888052.799	2885623.796	2125804.134	2259169.958	2273011.034	2040446.258	1768514.362	1838310.436	1912284.346	1544564.635	1565391.126	754728.1372	1136976.041	1218840.213	1649100.679	1028610.152	1475376.231	1013734.524	1344193.76	1491019.085	1548872.394	1497735.929
480	PC(18:2(9Z,12Z)/22:6(4Z,7Z,10Z,13Z,16Z,19Z))	0.313148703781278	0.632801886615659	0.0426141409932271	0.121782779860418	2252266	2282286	0.986846521426324	-0.0191023668364281	0.139038318927286	0.890137086803698	0.928721395724387	Lipid metabolism	Glycerophospholipid metabolism	1536014.939	3945995.63	3843553.288	4206247.485	3006445.56	3123132.462	453496.3274	1996880.722	2978299.34	2187703.56	2252697.848	3029519.11	3904768.3	4315874.365	4114507.746	2878870.855	3231214.021	3171580.576	2768923.197	2284692.903	2319830.386	2527980.046	2020078.313	1885927.859	1008538.813	1533170.072	1832005.197	2440249.061	1495803.853	2217811.277	1406401.73	1725623.227	2257462.678	2225271.036	2116421.516
481	PC(18:2(9Z,12Z)/P-18:1(11Z))	0.368616135438193	0.494018409293982	0.0501623023766793	0.095073887196837	543077.6	718655.9	0.755685161702562	-0.404142799933536	2.8932728825264	0.00628485558492982	0.0278769974718053	Lipid metabolism	Glycerophospholipid metabolism	475289.5169	748075.0517	722738.5257	671723.0459	629563.9446	732573.0914	186680.7519	487916.4304	628784.4036	518881.8287	489323.3167	762911.625	758728.2812	814463.1316	770186.3046	640190.3495	606629.4799	741945.9719	696423.1781	724204.7254	695388.8037	533226.1825	476851.1704	433110.0668	287125.1085	314571.3973	282211.0173	393515.9089	255235.7479	380556.7555	275403.2224	372543.6945	334508.8412	372654.8676	386883.4748
482	PC(18:3(6Z,9Z,12Z)/24:1(15Z))	0.678732023405701	0.669777137737469	0.0923637294128187	0.128898670256595	19732.54	20622.96	0.956823850698445	-0.0636747429187508	0.356331024294864	0.722998477462033	0.796841309763795	Lipid metabolism	Glycerophospholipid metabolism	20881.51289	23973.44853	37754.62256	38635.01861	40098.02121	25403.62319	7993.291517	11951.84606	23099.83647	27555.18027	12834.0499	29197.60195	34641.29601	19079.88553	47522.07563	48357.86202	27420.5489	23061.76435	20599.94478	15491.24563	18227.40317	27259.16546	22679.03209	30878.54664	25055.66965	26955.15547	7906.61333	34217.00905	17051.90192	1454.260667	13683.74148	19393.68271	27724.35682	32532.58698	17080.46189
483	PC(18:3(6Z,9Z,12Z)/P-16:0)	0.401554866374824	0.524775125897209	0.0546446959083223	0.100993020066925	18545.81	25222.97	0.735274632606707	-0.443644882902855	3.18312186029308	0.00299182858781023	0.0171673973729111	Lipid metabolism	Glycerophospholipid metabolism	12543.45439	23082.31257	27469.44473	26045.2781	11859.36304	23056.11124	6796.537003	19318.81562	31052.07798	31008.12742	25547.86829	32540.10347	21772.65843	22083.58829	26288.6797	15211.70978	20373.24676	23023.25491	23270.74625	22784.35816	22967.5164	20441.32761	19605.49361	17785.98122	5515.074653	14001.23245	12808.32719	15889.93896	11235.89036	12383.22115	11023.46616	11666.24229	11970.51552	18120.08453	16271.18436
484	PC(18:4(6Z,9Z,12Z,15Z)/24:1(15Z))	0.418352622212508	0.806707697856745	0.0569305809431103	0.155250968838312	91133.85	110353.32	0.825836957148186	-0.276071112675795	1.45690799356123	0.153211060185224	0.267564242787238	Lipid metabolism	Glycerophospholipid metabolism	120445.1186	133893.5901	178009.5486	219839.7317	177520.5981	148494.3025	33631.28825	66759.39515	222678.4863	118561.9604	74888.84405	142760.4771	245717.4346	96980.05907	243656.3999	173798.476	121235.073	131445.0528	97118.46442	93457.40431	90637.54959	134879.4907	108753.6496	132983.6249	64601.28697	114423.4113	63216.69448	133153.5781	87044.96553	69525.69472	63683.27321	79298.19943	96747.7729	121336.7214	87377.81411
485	PC(20:0/22:6(4Z,7Z,10Z,13Z,16Z,19Z))	0.423054236821524	0.72918753215859	0.0575703896519605	0.140332205993827	155169.8	192818.1	0.804747064720584	-0.313392685341327	1.72476109706589	0.0928738926286523	0.189561966624604	Lipid metabolism	Glycerophospholipid metabolism	182604.9117	273374.0929	309634.8503	428914.5165	237100.5778	246960.6583	59656.10077	153835.528	365489.7292	151015.6356	154141.6607	340379.005	377811.1248	273500.4621	330873.8209	255959.0043	283646.3257	202087.0533	194389.0901	152285.8474	166217.4331	243757.5846	188867.3553	182299.4681	75700.1396	152020.9458	127974.8507	200794.585	119387.24	131979.9063	111177.9111	128779.8179	177485.5645	196925.8292	151203.5336
486	PC(20:1(11Z)/22:6(4Z,7Z,10Z,13Z,16Z,19Z))	0.461937692062018	0.717569803175183	0.0628617576950471	0.138096373008513	165052.0	168283.3	0.980798451183213	-0.0279713940724344	0.154903436504437	0.877708391827071	0.92235925478339	Lipid metabolism	Glycerophospholipid metabolism	158060.1783	164270.9228	226448.1966	402307.8589	211624.0039	218935.8607	36437.50883	144029.7704	367382.0455	140930.5251	196539.823	288375.3312	343471.3181	151032.0317	235096.4841	185308.0247	230237.9136	145503.5166	137770.2335	83818.43107	117183.773	224184.2047	185660.2277	235866.7033	73267.98046	187151.9422	242049.1355	330882.2494	205654.2273	212921.6937	159492.6942	185749.1211	259474.3685	212698.9209	176747.855
487	PC(20:1(11Z)/P-18:1(11Z))	1.0117260540253	71.4906348258287	0.137678477324526	13.7583790870765	5591.417	2418.346	2.31208313450598	1.20919327309084	-2.81064160320299	0.00670442074494595	0.0294121374155801	Lipid metabolism	Glycerophospholipid metabolism	4074.268713	3025.944996	1946.948523	2528.71516	2963.999455	3211.883586	211.3518489	1305.236102	4082.336159	2404.063865	1477.369216	6162.816676	10038.56199	3790.190552	47962.18138	4104.363684	2819.428607	1312.617267	2445.289368	11734.86644	927.8789977	10123.82125	3630.867783	31541.95031	5529.194701	4304.214646	1699.951933	4120.33479	1546.438653	3642.40213	2918.974288	1915.561531	3852.418027	2937.241926	17140.77511
488	PC(20:3(5Z,8Z,11Z)/P-18:1(11Z))	0.53736695497348	1.23586227502793	0.0731263802398982	0.237841805722893	325008.2	429948.1	0.755924261556221	-0.403686401381476	1.87851371203709	0.0692048913992679	0.157343196483241	Lipid metabolism	Glycerophospholipid metabolism	223137.6405	524114.6283	466608.9964	387760.4697	404528.774	288695.938	51557.65525	223496.4326	374771.3859	119085.0126	187963.7882	407631.6979	396734.959	526008.8833	388051.7877	298080.9107	310415.1836	551387.5035	479072.9512	545828.1872	505410.2154	298376.2687	247524.5454	216176.847	187062.2408	140357.6379	98289.73629	227085.7042	39065.87463	240581.2484	182596.0592	231196.0325	182690.1381	222243.6899	198422.1787
489	PC(20:4(5Z,8Z,11Z,14Z)/22:6(4Z,7Z,10Z,13Z,16Z,19Z))	0.320875729259918	0.623966262680624	0.0436656559739023	0.120082363241301	861566.5	848471.8	1.01543327662746	0.0220954443201901	-0.16157246576583	0.872482290845841	0.919540373588256	Lipid metabolism	Glycerophospholipid metabolism	465110.9852	1492269.001	1402990.522	1472828.73	966132.7977	963494.0402	166391.1915	633817.2239	1068227.221	712679.3946	753969.2831	1014523.502	1191237.612	1581400.932	1361528.252	940630.7493	1098481.303	1173999.584	990868.1468	856107.6222	825652.2679	929157.2014	730286.7452	681985.4604	341049.3659	526319.1598	596026.0139	853295.3027	512381.5163	778578.7051	425947.9143	629811.0047	742576.2152	786355.0857	744676.8697
490	PC(20:5(5Z,8Z,11Z,14Z,17Z)/22:6(4Z,7Z,10Z,13Z,16Z,19Z))	0.330751051456297	0.723821386096625	0.0450095171087195	0.139299490702698	33633.70	25364.85	1.32599640841558	0.407076867782289	-2.89673783212453	0.00574106255022377	0.0264025677970215	Lipid metabolism	Glycerophospholipid metabolism	27181.67443	40847.84378	47475.23065	41278.0013	35963.25274	39873.61641	9476.12793	13091.40999	42552.28372	5237.674747	34661.68267	30315.90909	37590.79747	56016.36806	47548.8273	38967.2727	47629.42648	37837.03185	38496.05786	33511.10951	39719.4043	36397.92891	38100.4362	23989.18946	16055.62281	18529.00749	21341.7845	23993.82806	18414.7317	24599.80054	37444.80676	19781.69982	28973.12437	35684.11441	36976.47005
491	PC(20:5(5Z,8Z,11Z,14Z,17Z)/24:1(15Z))	0.705290309959359	1.06500102530028	0.0959778544405454	0.204959542881448	68751.34	107293.18	0.640780150238813	-0.642098637520852	2.2047352111136	0.0342233996552033	0.09627827996386	Lipid metabolism	Glycerophospholipid metabolism	65671.54429	169660.3245	182309.5507	91624.54842	271071.0985	72735.33948	15382.6145	27319.34001	53814.44733	13188.0905	16888.22402	99466.53322	13596.68867	233077.7724	181978.267	187612.7429	104711.4147	119056.9513	100808.2622	101564.1219	93604.31568	58496.33063	57121.54194	46297.64213	58444.90817	38744.94818	15364.29392	37900.20054	16675.50799	28422.07972	24958.25194	41011.24331	26285.48884	41504.84923	31135.47839
492	PC(22:2(13Z,16Z)/22:6(4Z,7Z,10Z,13Z,16Z,19Z))	0.436645654580887	0.765161527050738	0.0594199473403738	0.147255404538763	92651.75	129831.06	0.713633162973483	-0.486745435142462	2.44391694701163	0.0199277657577965	0.0648998857787695	Lipid metabolism	Glycerophospholipid metabolism	93320.06251	157797.1898	232719.3001	319386.7934	154155.0628	166640.9538	26755.29815	92561.5966	246174.4005	80680.27143	129810.3378	183122.7003	217130.0123	172717.1535	172823.5109	146008.5792	145159.5236	94411.14123	68612.0859	54450.32205	58554.25504	97397.33297	72975.06283	66150.4275	32504.00856	77153.09121	79548.77798	138470.6467	78743.99146	110436.3602	81297.00224	90325.01176	153954.3604	123386.4819	93428.26565
493	PC(22:2(13Z,16Z)/P-18:1(11Z))	0.504976984483824	0.771668786776258	0.0687186635463726	0.148507727256835	15894.58	16962.76	0.937027936491467	-0.0938360339432575	0.413963275365735	0.681579960730773	0.768495415450512	Lipid metabolism	Glycerophospholipid metabolism	12095.88171	60425.23062	16158.05638	17134.89086	7366.890575	3808.905609	9718.468274	6760.842279	25057.53769	15304.94894	4182.391198	24823.06573	37493.74957	15475.25017	15280.57478	13119.08989	7450.067267	17796.59877	9902.310288	7467.08064	16018.22936	17117.7306	15401.91855	19909.58701	13415.59348	32177.69172	13561.83914	24282.21762	16787.8302	11464.3293	19746.29279	18521.41311	22842.89098	16361.33474	16292.25821
494	PC(22:4(7Z,10Z,13Z,16Z)/22:5(4Z,7Z,10Z,13Z,16Z))	0.520446644138355	0.872984701636111	0.0708238175823793	0.168005984162678	51398.54	62333.99	0.824566821408352	-0.278291683082485	1.14775386452555	0.259192933452728	0.379345123251665	Lipid metabolism	Glycerophospholipid metabolism	39932.94771	73114.20916	78140.59975	218268.2166	56840.33997	69527.63093	8014.26255	39411.58456	154716.1827	40807.21527	64532.8785	94322.7151	118645.2267	68951.89001	87603.22702	46609.25033	77500.21808	31299.0542	27810.17808	18457.3151	26696.09417	75297.83071	46771.98976	60611.11404	20467.69481	70597.54754	57007.17873	98736.84599	54266.14989	60032.72665	42071.9483	40030.09291	82963.0571	99489.07073	83230.09306
495	PC(22:4(7Z,10Z,13Z,16Z)/22:6(4Z,7Z,10Z,13Z,16Z,19Z))	0.367104497346467	0.800887105168305	0.0499565944877637	0.15413079525314	70955.99	91371.93	0.776562233062167	-0.364826549241315	2.12530895857316	0.0406507806222335	0.106133323693191	Lipid metabolism	Glycerophospholipid metabolism	41432.83998	118573.0566	140142.2136	188017.7911	83393.73287	104590.0065	10595.31694	68543.19569	130737.722	67445.50853	72748.62324	107340.3848	121027.0319	124811.2456	144514.6402	100859.5177	118993.2241	82626.8615	76439.17827	57832.64077	55545.05285	82359.37295	57093.12653	60120.95265	27179.56569	49944.54129	46045.68307	72247.60573	46282.84271	58649.36073	38989.76662	50654.15369	68175.25626	73907.76973	66464.7049
496	PC(22:4(7Z,10Z,13Z,16Z)/P-18:0)	0.423523669510346	0.576317075657702	0.057634271349527	0.110912272923184	30030.48	38611.99	0.777750123730997	-0.362621375611689	1.87073887479261	0.0695668468862857	0.157670314416253	Lipid metabolism	Glycerophospholipid metabolism	29832.15421	28265.33727	40279.62841	71879.1295	52042.3653	45005.94298	17095.33796	30543.57041	98259.23274	48274.36456	26622.3153	42822.6595	39535.01447	31280.97264	23015.46039	37005.71182	29377.75141	35109.15184	25184.32317	35452.66028	57868.10352	43183.75141	45859.64614	14517.24792	21602.91888	25050.58181	15387.92611	36139.32965	26882.00091	30855.46169	24850.28947	23454.9448	25187.39692	47666.68063	27540.02075
497	PC(22:5(4Z,7Z,10Z,13Z,16Z)/22:6(4Z,7Z,10Z,13Z,16Z,19Z))	0.568624502800617	1.09539249828534	0.0773799937280721	0.210808384584445	30751.17	31065.43	0.989883932074978	-0.0146687216512621	0.065118626987989	0.948413610940098	0.969877002418233	Lipid metabolism	Glycerophospholipid metabolism	4579.287464	68309.79955	54132.324	57526.14835	13213.38558	9221.690592	1972.743422	8068.013159	47257.16866	15252.04851	13512.83973	31987.24745	56364.37842	60040.98924	41106.62036	19056.56164	34484.47054	47698.37283	41055.90949	35366.64084	34490.72737	42133.8643	31209.17234	27120.16568	3501.161558	15307.44619	13765.32915	23061.76899	15805.85034	16686.65898	13347.47421	19076.29992	20827.06179	25993.67206	21305.26778
498	PC(22:5(4Z,7Z,10Z,13Z,16Z)/P-18:1(11Z))	0.547042174358211	0.923935507379173	0.0744430108311246	0.17781147129974	101666.1	146823.4	0.692437990129639	-0.530243215549507	2.45377442212562	0.0191801534624061	0.0633207806087653	Lipid metabolism	Glycerophospholipid metabolism	18324.58996	209785.9854	165472.1624	132328.6738	152654.7087	66087.31776	8373.624996	58306.31999	109432.8654	88626.75428	27292.71907	130183.117	184980.6919	174390.2921	157910.3778	115039.8089	109499.4916	183175.5698	161688.3689	198313.629	175386.9329	100810.2887	76611.84876	67680.79139	28200.42938	54503.45989	49152.36847	57323.23144	31000.47865	67483.84912	38222.00656	60971.28213	47292.25977	46990.01892	51598.432
499	PC(34:2)	0.267647246818657	0.444255916831644	0.0364221769870255	0.0854970910572779	21446700	24283430	0.883182482870006	-0.17921653704573	1.62369410624129	0.112389011968271	0.214399091432876	Lipid metabolism	Glycerophospholipid metabolism	26359340.18	27494138.77	29808770.85	32499220.54	31940855.66	43576136.54	11414461.25	24271789.07	26441188.72	23987454.86	25394480.58	30183581.32	40750504.07	30723160.57	34439605.01	32220808.62	28890513.54	27646798	25285855.83	21674041.67	23380715.78	24391972.35	22009029.01	22583136.86	16076978.96	18501664.64	18371598.42	20334375.05	15054432.8	18236676.05	16629058.62	18707547	20014537.97	19065570.77	21482908.6
500	PC(35:2)	0.653081396505912	0.512767090310898	0.0888731212190969	0.0986820725408593	155476.0	176070.9	0.883030642769475	-0.179464592002863	1.270279550595	0.210614135747707	0.334843152696058	Lipid metabolism	Glycerophospholipid metabolism	76845.32723	187756.5714	193105.6639	183948.1106	205663.74	137104.8501	42258.8491	162116.3091	203404.3644	138847.1896	115571.7146	190701.9148	203446.9382	204329.2382	204872.7184	198497.4143	164421.4524	283535.874	280828.8239	265843.5311	223903.0877	190152.0814	179720.8612	171342.9656	87439.35437	100087.0461	83548.84557	115614.9397	86648.87704	112419.5839	78033.29978	104953.9695	98711.89159	116248.6443	132499.5116
501	PC(36:2)	0.28797239130912	0.4339437262021	0.0391880788175796	0.0835125090453105	11483392	14388525	0.798093758741775	-0.325369853043605	2.74147341792286	0.00942689255129969	0.0389465332262267	Lipid metabolism	Glycerophospholipid metabolism	14811553.41	17920682.62	15503610.05	13464024.8	20867780.26	21192518.12	5304444.067	10073600.68	12172417.4	10335537.96	9284228.251	16124652.4	17349663.36	18529928.32	17351833.86	17074305.38	12703954.55	16356084.26	14288242.42	14910120.36	14674944.2	10741141.46	10560906.9	10079989.76	10849817.62	8794877.045	7482096.195	9638820.467	6662860.677	9548431.712	7751044.477	10614899.6	8796784.938	9106992.628	8730766.909
502	PC(36:4)	0.282206220400835	0.439581069214809	0.0384034023456364	0.0845974162139444	17994518	22942544	0.784329671548194	-0.35046791562634	3.04147094995476	0.00422492755549614	0.0218187330187408	Lipid metabolism	Glycerophospholipid metabolism	17880798.21	26846856.89	24739921.04	24676914.48	28163104.71	33809064.39	6487405.636	18150990.59	20848109.25	20588360.36	17974791.05	25691145.01	30142262.31	30270297.04	27491450.01	23922644.75	21501269.42	23999459.26	21461896.2	21088079.56	20641090.58	17027461.86	14977323.19	13990586.3	12081154.58	11966452.3	11839764.81	14644921.7	9650220.311	14855309.39	11757756.61	14870931.13	13824215.09	13428122.86	14843979.64
503	PC(43:6)	0.675630704228432	1.05342055460076	0.0919416933287177	0.202730880256212	12289.44	27756.89	0.442752772374715	-1.17542675419198	2.20740203417245	0.0357962645907298	0.0984057007570252	Lipid metabolism	Glycerophospholipid metabolism	3909.402624	20344.78871	1916.665085	4562.875443	7443.734802	8236.597426	5043.737404	7979.73747	13879.09072	53278.49508	20578.21957	73941.13277	10053.33548	9619.911722	7978.21139	12221.19	9822.944184	8763.067168	7579.69317	14784.08962	26349.82061	14867.92214	15427.51287	15974.11377	6011.023344	8966.611351	6522.385071	6520.253225	4731.411589	6961.605485	3755.562982	9612.885516	8926.887472	8520.768431	6471.348267
504	PC(DiMe(11,3)/DiMe(11,3))	0.267783918237373	0.519159948344657	0.0364407756113742	0.0999123786430867	64795.05	85062.34	0.76173603970923	-0.392636939918914	2.81994740683395	0.00820263757714724	0.0340833733809049	Lipid metabolism	Glycerophospholipid metabolism	90564.31096	90129.33238	134064.6415	93908.6252	150522.7724	100727.4203	40214.33148	76230.41329	67787.45754	49432.5698	81863.90422	61571.1927	69224.82202	84930.05472	112396.3132	107580.2275	72321.88236	78387.28986	74280.50124	81646.63415	71681.89921	62988.94301	68014.77184	68077.96473	67214.03498	53109.14558	35197.03183	55958.82126	49730.8962	42863.58995	38443.88499	55630.24472	50275.77417	63383.49455	47936.13858
505	PC(o-14:0/16:0)	0.46973998752414	0.857667743847966	0.0639235156230822	0.165058234261961	98215.87	113909.21	0.862229401819221	-0.213856335971565	1.23177992791115	0.225782280857452	0.349024953356149	Lipid metabolism	Glycerophospholipid metabolism	122476.8075	135656.0519	161986.5886	146720.8668	152005.1754	134665.8421	23417.40166	89645.10112	139955.7276	28560.62359	84545.08202	185211.0259	65112.83409	167093.3649	202363.9153	200360.8504	176383.0322	120594.3712	109994.6694	80913.93625	100847.4367	122889.0717	112193.0434	122793.6539	64170.19906	83163.24024	75977.66322	88408.43153	57012.21088	69706.36885	64434.56174	83150.83205	83706.99273	96557.78788	75580.62681
506	PE(14:0/15:0)	0.692564118519579	1.10211664051141	0.0942460391407435	0.21210244635921	358870.8	374004.6	0.959535791805769	-0.0595914732529272	0.2122630880132	0.83293139683285	0.886906332710089	Lipid metabolism	Glycerophospholipid metabolism	292705.3407	873693.0728	777867.4755	323510.1669	653789.8285	592651.9852	44801.29437	78298.8781	28406.62244	80175.79048	105230.9663	339836.2659	433807.72	355276.0355	317173.2567	853494.0388	874580.9821	167106.6056	111666.8088	120894.3703	126563.7936	133944.4818	197573.7565	602459.1588	599482.3477	643101.4649	258429.1031	395657.0376	103085.8837	357555.4858	491089.289	374466.0028	502853.6374	580649.7727	143609.4106
507	PE(14:0/16:0)	71.0458451386164	71.7809111130122	9.66811494080017	13.8142427845914	12920.44	14980.40	0.862489653146779	-0.21342094528991	0.3923813348142	0.696723424829464	0.777362710110652	Lipid metabolism	Glycerophospholipid metabolism	13412.39249	11687.11578	1e-158	5784.38172	4229.505597	3321.841104	8378.349356	9369.733666	6823.657543	11962.98724	3938.537237	1155.179134	20527.00056	10210.75394	10237.44489	1794.993835	15785.06198	5448.990328	3483.450857	10797.87609	3575.087063	3563.893631	4625.131151	1477.998421	1e-158	1e-158	4560.22322	8170.155641	7613.876086	5137.813386	1839.333236	2014.671822	262.6193982	2120.984735	5340.756518
508	PE(14:0/16:1(9Z))	0.730723508979602	1.23622394550148	0.0994388744475592	0.237911409237981	217047.9	225860.8	0.960980834212931	-0.0574204366892594	0.191767331489446	0.848877211384919	0.901230871998967	Lipid metabolism	Glycerophospholipid metabolism	202858.0735	603156.4576	440554.8833	201391.0292	396107.7872	338204.6081	27968.12437	30780.47289	16373.2315	23530.28504	44981.18756	159901.9938	278309.774	186818.7959	194821.667	550989.7524	425174.3291	89529.39377	62179.93572	69272.71618	71874.89769	87796.01227	120966.3231	365562.8096	382227.4939	436562.4157	156916.9018	244526.5526	55606.70577	237492.6358	339053.1673	218566.2091	302335.7313	389199.7628	107341.9721
509	PE(14:0/18:1(11Z))	0.389331281037093	1.05266224861308	0.052981276635833	0.20258494420084	127388.9	115430.3	1.10360018123491	0.14221759872543	-1.13440783941552	0.262694534646552	0.381222635257422	Lipid metabolism	Glycerophospholipid metabolism	144650.1033	189244.3648	163818.5755	188071.1076	135818.7339	129312.5152	121865.1131	51762.93159	154287.0889	131140.5621	78219.00999	112965.8625	216341.2413	204148.8124	170964.394	178308.6854	20226.95069	133248.7439	127405.3877	117039.2268	135902.1795	172588.8414	187771.739	179757.5898	140925.6556	168697.1926	122465.0094	133328.5517	103596.0528	103807.2905	126242.9527	126916.7571	149692.4155	172325.3592	130210.4396
510	PE(14:0/18:2(9Z,12Z))	0.650122726042775	99.7571804106046	0.0884704971662231	19.1982783212202	23764.89	23314.04	1.01933813273032	0.0276326987014967	-0.149642287353393	0.881698380703724	0.925207444483007	Lipid metabolism	Glycerophospholipid metabolism	29511.30635	38891.895	46055.23885	51816.49455	33903.07312	39240.71467	25952.09992	9148.088219	28343.12206	26335.63439	20541.95099	25241.6285	46455.57598	57509.70056	44650.51486	49445.53849	1275.843977	22785.4224	26266.27891	17083.38547	22261.90225	35581.98967	38664.71856	35163.47143	21765.13785	37885.54517	21661.23545	30731.1943	13518.35682	17712.1439	20991.37294	21573.94225	27695.85258	36404.61478	26651.56235
511	PE(14:0/20:0)	71.0608016364581	99.6159272026874	9.67015026235856	19.1710941286819	10037.06	15630.46	0.642147447995772	-0.639023492137813	2.30732107946642	0.025617013345864	0.0771657390591732	Lipid metabolism	Glycerophospholipid metabolism	18702.8076	13491.86891	22912.58354	18674.38828	9296.793747	8780.339019	21104.90166	10520.49981	38629.65454	38455.58948	34052.37017	19663.36284	23202.66393	27577.45386	11533.09364	11262.81191	4202.152713	17909.73634	14722.85054	13494.44748	13070.83856	7678.680179	7424.166375	8025.754573	2808.040245	5552.146943	7758.778905	8671.22979	806.6505786	6296.302646	2072.369704	4913.717071	7492.421671	8578.214648	6383.380448
512	PE(14:0/20:1(11Z))	0.411750072277553	0.749557525072754	0.0560320877018943	0.144252412957955	773899.9	747442.3	1.03539751496537	0.0501847607352375	-0.375183519862589	0.709469065989635	0.789147899554625	Lipid metabolism	Glycerophospholipid metabolism	835114.2489	1190807.552	1100243.625	1286695.725	958434.7819	779170.1296	880393.6259	262315.4707	899225.0586	730719.1759	295023.023	553354.2059	1355275.494	1313482.567	1305017.218	1170502.528	99821.71469	893284.1116	831161.0604	763796.0747	909468.5827	1010342.758	1105450.521	959236.8277	681620.6287	966283.2031	581939.0978	965343.6192	777302.0044	698429.2468	583831.8313	834862.5135	872129.8723	1013507.049	768351.8789
513	PE(14:0/20:2(11Z,14Z))	0.379515906815291	0.69194113477693	0.0516455733870618	0.133164133475612	823758.5	795432.0	1.03561146647356	0.0504828442140838	-0.399499674788632	0.691437334168579	0.774832367222753	Lipid metabolism	Glycerophospholipid metabolism	913607.5667	1292738.6	1113346.206	1208639.097	940174.247	778386.0067	892507.8912	359614.2144	1010126.839	955913.207	441018.1992	643033.8683	1406817.694	1540255.134	1195993.517	1167607.694	178001.9842	1065094.506	959639.9071	905177.2526	1125845.898	1174293.871	1164394.193	1020756.432	622003.1	917885.4174	660446.6257	993983.9575	644091.3352	704053.0807	590517.2169	817146.8986	883707.8344	902305.8045	815466.5409
514	PE(14:0/20:3(5Z,8Z,11Z))	0.349890745062341	0.78569945612624	0.0476140995069427	0.151207930832209	176539.3	171023.4	1.03225231167197	0.0457956493534729	-0.368759680718585	0.714115324978874	0.790666738070024	Lipid metabolism	Glycerophospholipid metabolism	185248.0255	280923.2954	224038.1227	245798.2467	202419.9142	191688.7227	165376.4462	84244.4791	205895.2441	202530.1752	115266.2297	162764.6527	280073.4281	300931.5909	254310.3782	299162.2794	46986.9514	202140.4845	192189.802	170685.308	201484.6443	235406.2646	221991.3267	239349.8936	160811.8055	209856.5918	168881.9907	209936.1396	134105.1386	149165.8491	130516.8788	169324.3537	187315.0449	192916.9943	161439.5019
515	PE(14:0/20:4(5Z,8Z,11Z,14Z))	98.7425674163024	119.513757440633	13.4371614479061	23.0004333434044	21093.02	19841.17	1.06309355748678	0.0882685667493667	-0.279987395302631	0.781001504334115	0.844041984504582	Lipid metabolism	Glycerophospholipid metabolism	23312.38908	1e-158	8961.185826	37761.15233	5802.634208	2543.435708	39956.28977	21999.13971	58297.37359	60985.19456	38561.23622	9367.158318	14004.08158	31543.82107	7767.693419	1e-158	3111.213494	34535.597	33546.76409	27374.92112	29729.08297	49966.22168	32038.88325	1e-158	1e-158	4823.574251	18093.02224	32356.35557	28521.81971	29020.86025	21518.21577	30459.68722	38109.06114	27441.45568	36336.64795
516	PE(14:0/20:5(5Z,8Z,11Z,14Z,17Z))	0.685231258542773	0.926576304886888	0.0932481632908294	0.178319693017058	67731.27	52038.51	1.30156051739375	0.380242392889991	-1.47819667946677	0.143670657168624	0.254592855717929	Lipid metabolism	Glycerophospholipid metabolism	45870.08958	149632.9705	140083.3859	55325.20874	23315.09375	77652.85532	22873.3099	29063.39431	20630.99737	18058.12633	28528.62537	67160.91221	49178.40472	105664.8727	312294.0198	114501.6668	162577.4297	23623.08453	26776.30041	20329.02804	26332.76062	64673.94329	32711.53621	60217.19072	59078.40221	66256.4474	111100.6555	158816.9746	31405.68146	29206.04079	60842.07386	65437.9534	28320.99297	69003.83364	97161.38987
517	PE(14:0/22:0)	156.281856807831	1.96427018074926	21.2672669574384	0.378023972538914	11506.84	29879.71	0.385105477931345	-1.37667444999661	2.46401693481486	0.0188997510040486	0.0626812842932437	Lipid metabolism	Glycerophospholipid metabolism	12489.86914	21018.79837	56641.87022	33046.684	97537.5339	52767.56121	14191.57035	1360.461194	715.6032452	1157.363729	132.1247849	2374.783885	19301.24284	83696.83811	53628.02018	78877.27884	45221.66239	15802.93659	9366.716656	5884.291324	9283.515219	2339.17734	1703.036486	1350.905013	1047.75931	1128.658564	223.6118149	1e-158	1e-158	1e-158	1e-158	1e-158	1e-158	415.5270839	1e-158
518	PE(14:0/22:1(13Z))	0.448404631524415	0.792797799867287	0.0610201414186403	0.152574007722107	353255.7	354185.1	0.997375948338877	-0.00379068196916434	0.0269752624422125	0.978617728192561	0.988185219948633	Lipid metabolism	Glycerophospholipid metabolism	316883.8794	471106.275	472625.3895	442459.8487	539778.0336	355072.8487	394611.2424	94591.58611	395076.0502	290729.9132	79888.00005	268347.831	542365.055	548133.9615	628000.2293	606529.65	33503.62518	462040.7435	380415.5555	388456.1577	487374.2113	408587.9757	478218.5929	421835.8634	297943.4209	404973.1003	179573.3709	431122.497	360752.1732	301348.1385	252946.2294	391665.2351	382872.1867	402128.0337	323133.1107
519	PE(14:0/22:2(13Z,16Z))	0.384193920561799	0.71686837387968	0.0522821704253212	0.137961382877654	1746749	1848564	0.944922112515444	-0.0817326782718384	0.600233116289343	0.551647476679534	0.659560730612605	Lipid metabolism	Glycerophospholipid metabolism	1888160.694	3017375.512	2509635.821	2564540.5	2538559.3	1783416.187	2020864.226	633534.3671	2052823.494	1881938.443	669141.7162	1418237.081	2966433.578	3377290.864	2970068.009	2927905.172	376670.7523	2430598.054	2034378.979	1989342.599	2551027.504	2196680.89	2400732.283	2103437.919	1368130.991	1945771.311	1078714.735	2086346.715	1473143.054	1446003.83	1180381.139	1829597.386	1800522.321	1882489.014	1510167.151
520	PE(14:0/22:4(7Z,10Z,13Z,16Z))	0.341232071278255	0.629474248316332	0.0464358032502636	0.121142375571124	2535031	2678685	0.946371447183973	-0.0795215478659299	0.637084745325231	0.527478854796188	0.645291390892798	Lipid metabolism	Glycerophospholipid metabolism	2224718.506	4177778.377	3282987.154	3603209.919	2971617.516	2365585.035	2406584.953	1149188.51	3175502.836	3194749.303	1355474.28	2076358.266	3738020.844	4893520.905	3632201.49	3451257.901	908522.2784	3372341.674	2895249.799	2731728.174	3274889.71	3008540.637	2706676.373	2426291.82	1439609.291	2134199.995	1797290.668	2730665.095	1711515.326	2060073.545	1603492.394	2403638.616	2524523.751	2472505.143	2155176.834
521	PE(14:0/22:5(4Z,7Z,10Z,13Z,16Z))	0.310278634013123	0.564246739834644	0.0422235739677733	0.108589335710967	474256.9	472165.6	1.00442916637722	0.00637582696860755	-0.0562664332057709	0.955385954897308	0.974251121848735	Lipid metabolism	Glycerophospholipid metabolism	386320.5003	630959.403	575111.8073	691814.1391	469902.6228	455477.3583	425796.9293	273276.9128	637364.9835	718772.6072	358648.6995	423772.0606	657654.3578	743378.7499	657874.8033	625659.2083	228734.912	567845.4011	517276.9799	451861.4513	529561.6096	615468.3938	538393.6306	496309.1341	258557.25	441480.8262	434054.596	574244.4015	360591.0862	425329.7253	307233.3418	448502.2283	528110.3535	532501.4172	425280.9445
522	PE(14:0/24:0)	0.637260830067152	1.03259849823721	0.0867202148181657	0.198723673640686	39089.68	34155.52	1.14446156873033	0.194669017692133	-0.801473514070081	0.427142157710336	0.554441256776612	Lipid metabolism	Glycerophospholipid metabolism	28567.89191	82883.53997	65394.77106	26406.41135	47038.44067	47377.65554	4807.841663	9723.547113	4378.691701	7317.813585	14170.27879	31259.88985	64907.36709	31634.76784	31677.51352	63130.79237	73968.42465	19172.241	15588.02997	18723.48037	23389.90303	15789.38748	30020.79286	53136.29175	56262.27368	59402.02477	31735.17873	41331.27084	12324.39053	64039.09	72451.34905	39768.96982	73809.37415	82830.65471	7107.118883
523	PE(14:0/24:1(15Z))	0.64885579381646	0.854483008911488	0.0882980895277142	0.16444533173767	43798.55	38738.34	1.13062537011137	0.177120975114289	-0.850438335317572	0.399258717557178	0.524843732352436	Lipid metabolism	Glycerophospholipid metabolism	32913.66068	74569.23897	86098.19844	37084.83666	62697.89384	52821.88602	5794.632315	16301.28564	5080.624687	14178.89834	15564.43598	40664.8503	51043.90502	23770.60361	43957.92252	71528.85375	73663.68955	16601.36729	17523.52347	27561.27284	18031.68073	15948.09224	29746.02824	70399.42041	85936.77897	58572.51832	27008.78857	45590.59157	11954.44121	56486.91299	68530.83613	58001.67111	64569.97779	82381.09341	7430.160235
524	PE(14:0/P-18:0)	86.0258266780902	0.711185833749179	11.7066322256903	0.136867777519646	4610.399	4196.267	1.09869057426517	0.135785135305919	-0.544022646971479	0.588650400108049	0.692023153297755	Lipid metabolism	Glycerophospholipid metabolism	6185.286309	1371.353754	2906.737385	5057.013958	1700.720582	5165.588526	4072.555168	1242.421559	1569.175566	5176.5515	2232.997774	1256.383665	3976.399645	6585.479607	3155.333962	4613.881038	6392.522358	3760.74567	4695.744266	3963.053913	4400.361926	463.410091	1672.523271	927.580025	1846.099496	1395.583531	4125.93018	7772.287391	1e-158	1359.544337	4995.801924	5286.796629	1987.108222	4547.726648	4207.140998
525	PE(14:0/P-18:1(11Z))	0.796351995670303	0.770044087047436	0.108369780279962	0.148195053648239	7237.886	11454.531	0.631879733879982	-0.662278099532099	2.20713188061913	0.0346222888219353	0.0964785366796394	Lipid metabolism	Glycerophospholipid metabolism	20667.26188	3876.453469	11044.77677	35791.94111	13842.78219	8220.76299	6845.045599	7188.056972	6355.725246	5882.064059	6031.82298	6900.116919	3597.302346	11817.16624	14196.65491	7804.258218	18720.31371	9570.506994	7691.98721	6858.12924	6218.540346	5210.937097	3249.363245	640.901206	613.3691248	3685.786095	4267.528375	3288.241201	2906.231576	6745.383299	5581.866308	5159.437898	6334.270291	8288.956018	3984.102769
526	PE(14:1(9Z)/16:1(9Z))	71.1624482242443	1.47357354269508	9.68398261092364	0.283589360515238	22779.42	36795.04	0.619089420748014	-0.69178028875567	1.51004962643332	0.140113019827514	0.250746815186368	Lipid metabolism	Glycerophospholipid metabolism	23476.33809	41756.08011	163502.8198	40042.19327	28332.70568	56719.30365	2448.259605	2221.766336	2459.036269	10876.9776	7457.29395	6226.04636	11430.32433	9024.775916	2053.545528	53323.79858	84888.74229	13577.27185	3208.139937	6221.126289	5506.071944	9478.11834	6253.899013	1e-158	6491.848595	9300.974885	729.5814064	19970.69192	2786.957629	29428.48312	44612.76872	36948.76913	56430.22943	79641.00847	1e-158
527	PE(14:1(9Z)/22:2(13Z,16Z))	0.373731558639278	0.67706208422605	0.0508584233022934	0.130300658862	1564778	1624023	0.963519605325787	-0.0536140726647315	0.40273652075165	0.689111888591586	0.774449977361913	Lipid metabolism	Glycerophospholipid metabolism	1775007.389	2611892.312	2309516.29	2614975.999	2068078.463	1566136.357	1818044.871	664239.9944	2010843.73	1954979.966	858645.3473	1323075.719	2737710.079	3176125.746	2644764.672	2495848.121	473697.8531	2192573.597	1866840.802	1620317.844	2164704.992	2181757.336	2117815.153	1904880.338	1044881.156	1667174.782	1231945.352	1914570.075	1204400.301	1326945.111	1081324.252	1620741.158	1691993.541	1634068.135	1512304.525
528	PE(14:1(9Z)/24:1(15Z))	50.7885007377767	71.7248009470589	6.91143953380666	13.8034443781189	14544.183	8697.621	1.67220243328607	0.74174950759808	-3.22450512789175	0.00184141727695567	0.0121031335567177	Lipid metabolism	Glycerophospholipid metabolism	13783.43141	12092.80385	11833.34397	13269.98749	22456.91554	9574.606593	21262.63513	1956.430756	12714.80563	7919.533565	4548.159763	14937.68613	26894.66112	21053.03785	20178.79588	20109.60763	1e-158	9901.735427	7307.723878	8477.000219	7133.941355	11343.46962	39843.11965	30511.429	23687.51666	25547.85605	3133.150825	23490.69108	25417.53089	8006.210563	19789.22718	24797.95564	32020.84215	52953.50077	34595.64226
529	PE(14:1(9Z)/P-16:0)	0.692079912903185	1.17119350441972	0.0941801471023681	0.225396295016623	258763.1	245023.1	1.05607634545478	0.0787141332074409	-0.287099989249451	0.775426171115112	0.840529417865406	Lipid metabolism	Glycerophospholipid metabolism	224623.2514	603768.6024	431841.2247	220575.6945	405790.3427	344830.1571	32543.2644	25807.45326	21957.93338	27044.57162	53515.07487	180842.3278	389790.8382	227753.6706	220435.0085	583607.6569	438350.5519	105961.8113	75828.88934	86936.09393	101593.9599	101456.261	164630.0725	495590.0132	485854.9179	546139.3445	189869.4075	310111.824	81158.35958	298013.7378	438773.08	272647.6882	418121.4344	445829.8612	121100.8302
530	PE(15:0/16:1(9Z))	0.623600163354293	0.909389052326216	0.0848612335407919	0.175012004719547	164251.8	162805.9	1.0088811277724	0.0127561977582344	-0.0538322865152905	0.957304646620104	0.974552469301576	Lipid metabolism	Glycerophospholipid metabolism	157916.0761	366994.1784	243502.761	178675.4858	321721.1874	266766.2894	22951.29241	37325.99072	29783.89947	43671.12574	53071.20961	109643.8979	229086.4326	200546.0563	168392.3102	430984.3257	259684.0714	85903.54118	63392.20742	66068.00265	76451.47447	86072.96496	110912.3962	293823.0507	301978.2447	326826.7074	162061.023	212407.4726	59920.25324	121714.4121	211811.3767	180876.7262	212318.8676	197521.3053	118555.0095
531	PE(15:0/18:1(11Z))	1.03722825630195	1.53395655920281	0.141148887485361	0.295210077460312	23729.49	15800.15	1.50185219760572	0.586742839301288	-1.51807873854745	0.133036360859883	0.242668990183829	Lipid metabolism	Glycerophospholipid metabolism	28738.4828	59040.80444	12385.67032	6411.70937	26045.15974	23505.67579	3042.828578	567.853766	1162.470649	1430.026533	4420.189741	25744.68207	29305.83241	10895.84547	12706.61245	49677.98437	10088.90517	2984.015298	1759.35506	4017.882812	6163.715745	8596.049309	14473.76815	78484.69155	94302.70191	48626.89432	20839.95752	12743.84481	5495.576256	7337.360588	41561.24099	11814.31218	20303.32253	24374.09389	21434.37865
532	PE(15:0/20:1(11Z))	71.0442195822996	71.7070289563154	9.66789373060437	13.8000241569057	8294.979	9961.956	0.832665693363833	-0.264190710140368	0.866090172843366	0.391496381603484	0.515577202002403	Lipid metabolism	Glycerophospholipid metabolism	5478.799203	7349.258061	18721.77053	22124.61264	13456.04673	5004.602546	5754.566013	356.1380462	4798.530018	2169.15083	474.0105269	4415.531687	12067.80114	37835.02312	28206.30103	12939.32587	1e-158	14689.60806	10683.67462	5601.213645	9378.811116	8494.62943	11149.62136	10995.37488	4316.299555	3838.537434	1731.565698	5422.689876	4306.293888	3470.875069	5350.174132	4752.304563	5980.521788	10222.47433	9337.321994
533	PE(15:0/20:2(11Z,14Z))	0.69346764445757	71.8537175004597	0.0943689934472683	13.8282543803886	14888.00	19037.66	0.782028883801896	-0.354706201231705	1.22208492964547	0.228338593274493	0.349024953356149	Lipid metabolism	Glycerophospholipid metabolism	17550.19863	35421.51024	17853.93235	21647.22611	36870.03308	32884.4292	17838.87668	4984.725981	5536.184097	10027.48952	6086.41039	8010.086761	30538.39987	51371.83715	13420.90795	60387.31933	2151.668603	14623.23058	11449.52882	9019.54097	13790.79107	11009.61395	10907.87289	22540.02403	14171.85157	19255.00472	9503.475009	7569.695771	1888.392844	6554.985447	11268.20969	9568.574457	11668.60606	9650.800716	12335.53801
534	PE(15:0/20:5(5Z,8Z,11Z,14Z,17Z))	0.829620150891683	0.962260351231394	0.112897002778634	0.185187090937983	66914.03	45057.04	1.48509600275562	0.570556195822441	-1.78698047078247	0.0778358391889713	0.169388483467015	Lipid metabolism	Glycerophospholipid metabolism	32416.28282	160166.7949	126055.9941	28965.02944	31933.99137	35955.85345	6941.919479	21073.64202	22786.30437	14917.35519	22163.72674	61860.9682	29175.71626	121882.1311	341437.9109	81181.11105	123769.5907	22075.4515	24932.18553	14273.12333	20410.46545	85482.09484	17763.75287	41687.70022	41368.4302	38418.78119	106113.2031	188578.7547	36808.76216	14195.31025	38800.94649	80668.60348	19706.34031	91582.18072	174797.883
535	PE(15:0/22:0)	0.68853087791478	1.25842739801041	0.0936971846134306	0.242184465665636	62198.38	103329.92	0.601939689878788	-0.732309148552705	2.38458110762456	0.0226287030029256	0.0697782855361259	Lipid metabolism	Glycerophospholipid metabolism	100643.6599	172348.0421	169840.1159	117666.4761	221899.1155	159907.8537	28326.62698	14274.59866	24896.84685	17607.85502	9649.123899	39409.79325	119609.6161	228074.7147	174324.4288	190198.2521	90548.63072	47132.53299	55953.98904	27111.99686	44506.3351	34406.94606	20336.37866	13260.36381	40466.96734	24548.823	23275.76852	39442.87925	12928.97198	56058.31695	38977.67719	72190.99898	41263.13409	50638.27877	21971.61178
536	PE(16:0/16:0)	50.878182175096	1.30415647641598	6.92364363163064	0.250985030908054	25601.53	16702.32	1.5328128068436	0.616181520135429	-3.29110258200305	0.00175404657063953	0.0117423673201147	Lipid metabolism	Glycerophospholipid metabolism	15953.02815	13844.67061	35963.09996	34005.74723	31117.38298	29776.4362	26815.3227	3498.150095	16962.53308	8329.907865	3594.276969	11071.72088	28701.26509	18662.53849	35210.19767	43665.66476	1e-158	19374.60988	23659.28803	22248.79744	18687.23965	32326.95497	34208.29639	30843.48746	35278.6466	47992.08771	10994.76051	32039.07953	34979.1908	27897.8829	32853.52026	24857.31254	34553.51328	51324.48208	31708.46339
537	PE(16:0/22:4(7Z,10Z,13Z,16Z))	0.343951919765479	0.691594312038554	0.0468059277486736	0.133097387408491	6407823	7626097	0.840249343799325	-0.251110584039987	1.79062300422588	0.0813302807237036	0.172439275552017	Lipid metabolism	Glycerophospholipid metabolism	5511770.718	12234150.42	9232685.592	8895401.641	9003501.899	6028551.948	6112093.385	2444151.406	8007888.627	8634669.258	2573240.99	5941466.492	9570276.949	13281258.88	9576420.73	9079445.748	2458955.817	8928028.564	7108271.249	7401512.483	8673202.391	6424315.773	6241556.355	5374428.212	3799470.715	5131249.174	3357435.73	6805898.673	4243905.585	4920789.02	3899544.021	6038858.129	6087997.881	5995103.524	4870492.785
538	PE(16:0/22:5(4Z,7Z,10Z,13Z,16Z))	0.302782953168845	0.633510045164804	0.0412035410042603	0.121919065036744	4578078	5103733	0.897005779886996	-0.156810813658722	1.27872461569609	0.208728663992637	0.333136476968381	Lipid metabolism	Glycerophospholipid metabolism	4028601.973	7758876.02	6386392.89	7451244.234	5508279.316	4693471.44	4619123.673	2415658.097	6746508.829	7218682.449	3023154.226	4731687.021	7174031.478	8364801.194	6830201.594	6073140.625	2324454.221	5872983.537	5113897.351	4726034.669	5806221.714	5743555.44	5173679.363	4855709.316	2439549.052	4170863.26	3542873.001	5614703.641	3511053.677	4075344.802	2993464.073	4646347.214	5061938.553	4967235.872	4163589.145
539	PE(16:0/22:6(4Z,7Z,10Z,13Z,16Z,19Z))	0.420964318711591	0.656501131647845	0.0572859878200973	0.126343701693392	3563373	4447743	0.801164320870158	-0.319829921427513	1.90337099234916	0.0645143696105777	0.148547417924993	Lipid metabolism	Glycerophospholipid metabolism	2702503.952	7315307.288	4591574.979	3859534.857	4616116.639	2852480.678	2561706.9	1549309.086	3466269.337	4458795.944	1748293.016	2946072.479	4063471.534	8809082.608	3617393.607	3541151.74	1370582.506	5582527.847	4441171.771	5529366.795	5494535.743	3204439.614	2790228.911	1996118.963	2009093.564	2059626.887	1719749.083	2713163.95	1380066.405	2649300.096	1647395.146	2954867.062	2501729.127	2409226.446	2190403.43
540	PE(16:0/P-18:0)	50.8782040307797	1.20928381678913	6.92364660581248	0.232726779049954	26331.94	41047.87	0.641493456298707	-0.640493546039364	3.01859182590466	0.00463168714672396	0.023180542030903	Lipid metabolism	Glycerophospholipid metabolism	28012.61396	53030.21529	76194.96177	62682.72079	48431.00477	42375.28025	58957.5173	11575.12573	60036.353	43893.11538	10790.07171	30529.77744	42339.11567	56904.36553	73645.06839	37390.92543	1e-158	41794.43204	37091.03013	42582.44215	39275.25393	44346.2448	54654.04769	26705.08175	7227.19725	24154.88332	5987.617732	33218.91398	32876.23172	25134.93415	16031.49479	32998.00184	26688.98987	37939.27712	22625.96996
541	PE(16:0/P-18:1(11Z))	0.535569461336773	0.810751617581831	0.0728817723384632	0.156029221552265	235575.6	213840.7	1.101640613784	0.139653652879529	-0.764078442108951	0.448726634788745	0.572185814730622	Lipid metabolism	Glycerophospholipid metabolism	108147.4118	182022.6072	366554.726	416580.0429	125938.1429	122233.7485	134345.1047	48918.01813	407528.591	308105.5051	49801.34704	166523.5703	193256.1567	220656.3175	498467.9242	194438.1209	38946.11217	423518.4189	366667.2252	336003.4855	398263.8126	409659.8177	433627.6111	401732.6436	108187.778	127756.1534	114795.5239	371433.789	278662.7188	251031.9734	135658.6499	140830.9397	160127.6698	371934.1937	203722.714
542	PE(16:1(9Z)/22:2(13Z,16Z))	0.400773003046299	0.815959996293086	0.0545382977859067	0.157031574502593	704897.7	832846.7	0.846371487093603	-0.240637068713243	1.60210959647603	0.117145422280598	0.222299580863182	Lipid metabolism	Glycerophospholipid metabolism	579316.5603	1224489.163	1034353.992	1002354.257	976412.967	686231.6039	840144.5908	223219.5251	1004170.884	1030806.15	228036.322	615214.2043	1098864.782	1459015.549	1119378.065	1035755.488	177683.1929	1146724.968	852886.7779	938953.4413	1123142.892	746793.1231	756582.3633	654120.1728	406774.4549	625250.9348	381385.0027	822770.5271	545834.9867	540730.543	453353.7969	678098.306	703051.594	693046.7582	556576.4334
543	PE(16:1(9Z)/22:6(4Z,7Z,10Z,13Z,16Z,19Z))	0.495314745549795	1.04093542070951	0.067403799370749	0.20032811511855	257999.3	264306.1	0.976138273009968	-0.0348425704022615	0.187312570192086	0.852430019869755	0.903675812853127	Lipid metabolism	Glycerophospholipid metabolism	3968.136836	508797.1202	120293.248	222240.6343	142404.5578	56968.21858	122558.8836	142855.0809	223399.3429	328178.1035	239213.7071	209311.9958	62352.03983	533926.7522	101951.0742	195195.8259	32462.23324	261744.3814	269454.3697	259689.6299	271100.6317	223324.876	179290.3517	151052.0887	91384.88483	171825.4275	200049.6525	290411.6841	152112.9237	218944.2772	176117.5123	190273.5173	276451.9402	276824.6157	230298.6886
544	PE(16:1(9Z)/P-18:1(11Z))	0.5364409599761	0.838480951323938	0.0730003682816788	0.161365734319083	118799.8	115001.1	1.03303185795614	0.0468847465617545	-0.266880485030333	0.790765485148389	0.853318575764604	Lipid metabolism	Glycerophospholipid metabolism	62671.26821	135218.9436	192489.7215	209879.3058	71708.16234	81316.32103	62020.32996	25548.72489	186230.9727	171802.8463	33837.39439	91090.65099	96178.78781	135995.1782	235423.6937	153790.4428	19069.47632	213974.5385	180996.3918	160267.83	185526.1871	181731.1061	190381.5045	204870.6758	67300.73694	60498.92685	60000.94688	152400.0165	98175.76645	107419.5526	68509.08744	56323.19666	69714.33859	150884.4445	92880.38505
545	PE(18:0/22:4(7Z,10Z,13Z,16Z))	0.326028293852219	0.682605349562461	0.0443668312026727	0.131367460773389	375755.5	428424.9	0.877062701070829	-0.189248110495081	1.41947269506861	0.163743884941934	0.280537509035588	Lipid metabolism	Glycerophospholipid metabolism	331346.542	661558.4121	565469.3139	601896.0017	537233.3007	397681.6282	395192.7869	168954.0622	545867.1361	514687.9937	171578.7171	408881.2483	616664.8938	653688.8423	621432.6821	594445.4447	169351.8272	477776.0764	394071.3067	376029.2286	459306.896	396520.2808	428088.9652	395173.9807	259206.2183	374042.6766	206601.5507	474477.3879	318619.3603	287734.5308	275721.3233	355866.7302	411908.2782	415342.0111	320530.8048
546	PE(18:0/22:5(4Z,7Z,10Z,13Z,16Z))	0.31996809276317	0.68610199155569	0.0435421422911823	0.132040389838739	852823.6	945118.5	0.902345684694565	-0.148247865337868	1.15873602228977	0.25400561568872	0.373264349884033	Lipid metabolism	Glycerophospholipid metabolism	691208.1005	1160576.065	1274078.692	1496757.212	933008.0569	766943.9351	958769.1452	488189.0144	1398454.224	1471004.517	534214.0881	912588.0621	1310925.769	1512502.378	1217541.097	941967.1105	461890.3152	1146011.894	1002768.237	946703.9562	1122957.41	1071320.918	1029976.554	706351.0665	298280.8794	787020.8595	556279.2328	1165259.144	788278.6321	790051.1593	594347.1834	911337.5309	1048425.622	982909.9043	797805.1089
547	PE(18:0/22:6(4Z,7Z,10Z,13Z,16Z,19Z))	0.337248844380996	0.646856273022348	0.045893754726485	0.124487547785484	2030526	2600730	0.7807523272312	-0.357063130315023	2.35622567568092	0.0242905436473854	0.0737901809120152	Lipid metabolism	Glycerophospholipid metabolism	1550641.78	3569390.942	2812484.582	2532849.319	2461291.958	1677329.327	1656301.808	914316.4369	2358338.14	2744522.162	936957.5085	1759599.453	2522496.547	3749141.101	2353780.868	2194179.515	940457.99	2691850.542	2185627.226	2416816.339	2735623.8	1984361.879	1796293.492	1533010.475	994994.0319	1445546.611	1030499.274	2010741.407	1118086.311	1547975.261	1070804.744	1685760.31	1752441.765	1694702.046	1391201.457
548	PE(18:0/P-18:1(11Z))	50.7262576319183	1.19311234112333	6.90296931995338	0.229614577107007	10550.77	11543.20	0.914024707186915	-0.129694931295189	0.381676482168068	0.704732814871214	0.785087558015236	Lipid metabolism	Glycerophospholipid metabolism	1716.693513	5621.450511	16323.94508	25013.56125	4298.837241	3740.738215	7206.664556	2934.047594	33727.98463	15554.97601	2458.958324	13938.68007	5022.108897	2592.896262	35746.72222	10149.3817	836.0143588	28968.88065	17954.73114	18436.84298	11453.54825	12197.98322	24580.85544	9696.801871	3242.415958	2532.891774	1e-158	10531.55714	17604.29194	14982.41457	8016.622535	3219.189317	4486.810746	24109.31716	8181.356931
549	PE(18:1(11Z)/22:2(13Z,16Z))	0.575392850503409	0.717277411144025	0.0783010491877152	0.13804010213588	13221.15	11586.99	1.14103403903861	0.190341830381813	-0.986383078986016	0.328362971029465	0.453065702393709	Lipid metabolism	Glycerophospholipid metabolism	8547.56686	20435.67772	11516.06973	11172.07071	22960.94542	15929.84804	4734.963538	6164.62824	2441.860661	2314.572491	8279.17685	17303.43318	8053.406114	7423.809406	17819.00622	31590.49247	22513.17138	3482.40714	3410.685424	6911.668176	4988.144382	8365.844376	11035.93484	21395.70269	22766.20317	22367.55032	11268.70053	12076.78719	4153.377843	9838.337237	16338.99651	14280.19168	13259.14071	22474.27557	18811.76655
550	PE(18:1(11Z)/22:6(4Z,7Z,10Z,13Z,16Z,19Z))	0.314984670421509	0.559102119431443	0.0428639844073015	0.107599253052745	2536139	3129234	0.810466395290349	-0.303175726976811	2.31557587836927	0.0262359995057005	0.0779779255891996	Lipid metabolism	Glycerophospholipid metabolism	2299405.757	4313488.867	3483523.396	3682573.647	2682926.961	2241053.449	2292873.672	1477128.602	3975064.071	4591609.079	1641763.552	2556013.77	3117831.829	4246735.239	3047569.493	2406614.663	1333952.371	3055058.937	2915918.932	2899931.511	3144167.326	2799080.795	2480167.077	1910002.914	1233998.978	1775272.204	1802896.633	2435512.284	1413072.866	2441894.707	1558024.285	2403166.837	2424598.639	2062565.956	2370663.026
551	PE(18:1(11Z)/P-18:1(11Z))	1.00682663808333	0.973792333331531	0.137011751263666	0.187406421927918	92832.49	87018.59	1.06681216048203	0.0933061752275067	-0.415787782864387	0.679447286257505	0.767563106194026	Lipid metabolism	Glycerophospholipid metabolism	29048.88651	16594.89283	153090.5583	173467.7315	38291.65836	36276.79167	54741.38658	18987.64661	166240.4055	146192.1873	25955.4237	76669.21431	69165.89421	104634.652	216347.7344	34545.90261	16007.91673	214969.0187	182764.2876	154642.0538	179693.7923	166234.9375	191120.3282	144834.9693	3927.367161	29130.50958	31781.42006	126215.5172	89549.48274	83830.53618	44958.12263	50274.54624	51199.27291	141726.2304	75622.91244
552	PE(18:2(9Z,12Z)/22:6(4Z,7Z,10Z,13Z,16Z,19Z))	51.1986462037851	1.27064263885173	6.96725326225314	0.244535289861621	331700.9	178680.4	1.85639219522679	0.892501537154639	-3.40408638817145	0.00118407392183936	0.00898485758820693	Lipid metabolism	Glycerophospholipid metabolism	10840.27597	47996.61505	6743.105939	321393.131	13874.59256	73524.3849	18166.17843	177450.3799	95128.82828	528790.732	403154.454	407688.1259	17943.68647	1e-158	18914.03301	21415.84077	74623.91116	3088.257021	88196.66883	7134.473126	7410.194298	260779.0994	243343.0503	189554.4753	20278.87797	176166.9743	330399.4888	341133.7016	236109.7262	326723.5633	268122.323	294407.2732	368294.6383	345354.6959	434656.5743
553	PE(18:2(9Z,12Z)/P-18:1(11Z))	0.386545902434574	0.766364583863919	0.052602234618242	0.14748693293041	395269.9	432539.6	0.913835172548363	-0.129994123467551	0.778865499049703	0.440989239720214	0.564310124456133	Lipid metabolism	Glycerophospholipid metabolism	226573.2481	510963.6034	661740.4764	655382.2911	347912.3368	347179.3602	205614.0129	94479.29832	565000.7792	513716.9409	128211.4709	296031.9426	381626.1501	482758.1654	718363.7409	481348.977	179289.3315	599342.3565	509102.7167	456605.0468	529595.514	529209.9464	500403.2343	535843.7297	276740.5724	263556.9602	237350.7105	496037.0219	312009.5459	336251.5961	211861.9706	220395.6089	263077.6708	449038.1683	287437.5622
554	PE(18:3(6Z,9Z,12Z)/P-18:1(11Z))	0.506816160441792	0.768587859410197	0.0689689436932735	0.147914802508785	1969416	2160019	0.911758646567461	-0.133276118614051	0.680511436383699	0.500153270876859	0.620258687553977	Lipid metabolism	Glycerophospholipid metabolism	824803.9605	1409170.604	3105065.266	3329328.722	957968.9988	1051492.762	883253.5971	497622.8707	3336223.187	3167912.47	556668.0028	1257712.946	1292585.161	1870745.145	3494863.104	1373547.914	929964.1214	3340064.12	2819851.392	2432254.493	2886031.811	2726198.921	2509650.782	2484629.086	586976.1077	736420.2744	1006515.723	2590302.418	1574835.083	1819417.745	830717.4777	874241.7554	1085789.114	2356154.641	1363923.594
555	PE(18:4(6Z,9Z,12Z,15Z)/24:1(15Z))	0.438079867630719	1.27434368115259	0.0596151190156255	0.245247555784515	50200.10	56306.02	0.891558309395692	-0.16559893929726	0.981261802667307	0.332748805036297	0.456503578825888	Lipid metabolism	Glycerophospholipid metabolism	47867.9435	104967.8824	94405.6451	115818.5774	61769.36224	59910.75387	63164.767	31715.13171	93906.7244	105699.051	32825.21499	66770.53538	92066.77533	79247.47534	88432.85197	77283.88723	33560.20205	69009.89568	59314.90267	40122.92514	67008.64644	56819.70601	68019.16348	68018.3469	35104.67475	64096.42307	30970.84465	72596.54792	52725.47237	39906.59362	41159.14713	49411.52908	65212.1754	71122.11173	59624.94813
556	PE(18:4(6Z,9Z,12Z,15Z)/P-18:1(11Z))	0.549388376493189	0.955531646501765	0.0747622885013539	0.183892151109	33549.97	33696.26	0.995658568636401	-0.00627699695489259	0.0318489187508751	0.974751722347303	0.987038508763446	Lipid metabolism	Glycerophospholipid metabolism	10754.75827	27601.80709	53684.70075	57898.83887	12357.70557	16636.62461	11989.79661	7588.308087	51004.15606	51530.82839	10232.24551	23756.8012	20274.1615	36842.58182	65146.44256	30733.11308	12516.07879	53245.35601	41075.0407	41596.47449	47606.03357	49552.29482	58973.81187	49335.87899	16099.62177	15859.55452	16676.49286	40153.59838	25652.87653	30131.42086	16234.14896	14157.74858	20346.71012	45063.11625	28036.85924
557	PE(20:0/22:6(4Z,7Z,10Z,13Z,16Z,19Z))	0.528731925054886	0.914404027837643	0.0719513015057749	0.175977137206714	90010.15	94069.01	0.956852315124822	-0.0636318250128769	0.308481552558229	0.759371279433615	0.828092662187789	Lipid metabolism	Glycerophospholipid metabolism	68355.90294	154407.3351	191775.5156	258682.585	46615.80444	72285.38897	74797.3196	67027.00418	191865.2625	200793.6426	81790.19438	142141.4055	198355.3735	213852.6156	182353.9031	84443.11229	74414.62454	123862.8198	118382.6035	92885.54866	110002.5407	150740.3787	152198.3411	129849.3067	23484.63461	101923.4947	57416.02514	134497.1681	92285.88948	77194.7951	68488.92069	89031.14876	126652.2228	131002.4687	100070.487
558	PE(20:2(11Z,14Z)/24:1(15Z))	0.531850801050654	0.694604523201554	0.0723757267702551	0.133676702816916	12710.46	10872.75	1.16901979719942	0.225299361930805	-1.2408583341328	0.219384203045608	0.342580515771004	Lipid metabolism	Glycerophospholipid metabolism	10876.55261	11073.30319	12919.77602	13671.57623	20272.84857	15718.14206	1891.184417	4648.294715	2065.385685	3931.771171	5613.688779	18272.17493	19875.24858	19173.76109	18633.20897	19589.98129	29261.43043	6213.467176	6889.118318	7676.009795	9171.138188	8977.705471	12514.6788	23735.53824	15054.22042	9667.374463	11039.37709	10395.78426	8006.587806	14656.17969	18908.65094	4651.598626	21068.2317	15115.53922	7311.662892
559	PE(20:2(11Z,14Z)/P-18:1(11Z))	0.717684908471952	0.830295224759219	0.0976645456584628	0.159790390507199	208691.7	294649.5	0.708271013526241	-0.497626594668917	2.13146130204406	0.0396588339864872	0.105030538359818	Lipid metabolism	Glycerophospholipid metabolism	83012.77263	243067.7769	535541.0375	492850.5002	242586.0602	171763.034	241887.7722	73503.41199	447189.1443	375134.272	71341.3175	151669.5277	220041.9834	258299.9727	596115.9684	232962.9843	45167.58775	482135.0052	313963.5686	298229.3344	321579.8421	294637.0991	316189.0836	269310.2143	28633.74325	88660.36518	74044.70782	352896.6341	251312.9887	147109.4264	98516.00466	142071.7364	176961.3628	300013.2809	155795.4324
560	PE(20:3(5Z,8Z,11Z)/P-18:1(11Z))	0.51056842782314	0.785046879068436	0.069479562607873	0.151082342318879	1991416	2246122	0.886601885382896	-0.173641664450887	0.877649388356178	0.38555526286589	0.509807134739116	Lipid metabolism	Glycerophospholipid metabolism	873580.27	1640504.337	3580610.259	3765333.681	1181401.214	1182923.423	1018254.336	509974.2093	3427701.441	3343152.482	495379.0742	1389752.091	1516115.218	2005344.575	3945673.201	1601968.322	988706.2374	3500884.739	2922667.673	2528192.197	3048508.113	2613929.786	2587978.382	2429670.927	647970.2594	794032.9629	869327.9065	2713738.431	1733751.852	1851565.269	854021.3304	947971.9517	1130195.296	2481878.205	1466418.402
561	PE(20:4(5Z,8Z,11Z,14Z)/P-18:1(11Z))	0.459931718549873	0.697803652226808	0.0625887792760308	0.134292375484884	1109759	1218242	0.910951190321792	-0.134554339836089	0.757357335155425	0.453483243847288	0.576218603341985	Lipid metabolism	Glycerophospholipid metabolism	536494.2819	904119.7747	1784302.277	1954734.469	564197.39	629363.3461	531811.1381	347537.871	2031325.615	1971238.777	414373.4064	840895.7745	836803.2685	1142903.807	1872451.365	775045.3034	711408.6059	1845838.823	1624423.983	1404724.969	1658317.675	1641887.059	1529575.688	1433140.808	323224.6426	470731.7025	623928.886	1580894.136	922102.9664	1111623.094	534259.5801	573994.4901	716921.9443	1449722.54	789537.1833
562	PE(20:5(5Z,8Z,11Z,14Z,17Z)/P-18:1(11Z))	0.524824824536666	0.760377883939706	0.0714196124700303	0.146334791992809	1059842	1381951	0.766917206181695	-0.382857257287395	1.73240898024279	0.0919751275793995	0.189453040569532	Lipid metabolism	Glycerophospholipid metabolism	488749.1368	915454.8549	1810835.525	1644767.629	575740.8551	570664.2511	451081.0429	328688.84	1513123.086	1705986.809	354489.9973	682327.5672	621472.0333	1269934.097	1471185.167	622933.427	549736.8137	1887596.644	1595517.156	1576398.513	1675107.341	1221989.211	1061431.769	939971.3599	304306.2651	320597.6112	463993.195	1160051.182	598524.8868	959025.2181	388691.6847	432223.6424	483132.3527	947326.4824	634129.3415
563	PE(22:4(7Z,10Z,13Z,16Z)/P-18:0)	0.500336510323549	0.804441829589943	0.0680871749987479	0.15481490228705	377941.7	443681.2	0.851831675536399	-0.231359717089247	1.18400922130481	0.243906218483551	0.362103071793856	Lipid metabolism	Glycerophospholipid metabolism	206348.5562	375028.1319	780965.4629	785387.5678	318728.6991	297554.6764	221481.1735	90584.28474	668462.685	638627.7556	85439.32178	306967.3371	375914.0175	354874.5926	816063.1872	387597.9075	189198.2049	621269.8721	543309.0356	466265.5778	557122.2543	469986.4073	503404.7864	484055.9699	169696.0876	203409.9753	151721.468	535318.8783	407800.5191	334988.5091	192054.3733	171889.3003	221952.2549	497083.4186	310889.449
564	PE(22:4(7Z,10Z,13Z,16Z)/P-18:1(11Z))	0.595947827973618	0.760163326570854	0.081098227325294	0.146293500407921	530899.5	600719.1	0.883773297702703	-0.17825175267438	0.88878773449504	0.379675743961592	0.50479835548672	Lipid metabolism	Glycerophospholipid metabolism	218300.1449	356554.5906	1017129.99	1120810.259	261404.1549	306342.5836	290210.2979	183274.9534	1165426.177	1138454.683	185703.314	463511.2307	442841.2103	556466.7745	1031162.317	338637.4131	346234.0247	988279.0471	858551.8577	724807.172	866118.0127	791426.0689	766566.3011	696797.4831	67103.28108	236330.09	274020.328	824148.7437	532963.081	532774.0864	272515.4667	285453.3763	377952.6434	755427.2409	435002.251
565	PE(22:5(4Z,7Z,10Z,13Z,16Z)/P-18:1(11Z))	0.542001834795631	0.780707500543162	0.0737571074945312	0.150247228532318	675852.1	893172.7	0.756686920681745	-0.402231586496541	1.87922219630395	0.0684219676270487	0.156547729728975	Lipid metabolism	Glycerophospholipid metabolism	247316.6157	638014.2183	1222557.028	1113222.619	391363.3401	374262.3892	293231.3591	214709.608	1122075.937	1226246.426	198491.492	490013.6979	414304.1496	764891.9568	974250.2385	389766.9253	377474.3292	1260444.818	1065035.655	1061801.826	1173537.789	781317.5026	703309.976	592825.3848	155176.0045	195051.0524	261085.4851	781625.8139	439951.834	619673.6039	248501.0892	291756.9468	328424.7981	671435.1395	452849.2651
566	PE(22:6(4Z,7Z,10Z,13Z,16Z,19Z)/P-18:1(11Z))	0.502647191666986	0.725571565392652	0.0684016189015029	0.139636312865262	320236.1	410378.4	0.780343458622578	-0.35781884656622	1.81077092020578	0.0787077222997821	0.169867711112664	Lipid metabolism	Glycerophospholipid metabolism	124057.3323	332573.1677	594898.3088	572288.0231	165904.7257	189514.0891	127672.4071	124992.5777	539581.6442	580919.7364	126457.5421	243895.516	206748.4977	394892.2318	453893.9364	176190.9699	222603.4219	572828.2283	495429.1383	478033.2634	523642.5325	404441.5875	354969.5296	328534.8883	63877.99588	103509.6211	154826.7316	384574.2692	194953.706	300576.214	126667.5561	148255.1689	177947.0538	333297.5107	195196.2325
567	PE(DiMe(11,3)/DiMe(9,3))	0.90126133179374	0.760786082498834	0.122646132655326	0.146413349842141	30981.41	45244.77	0.684751187816846	-0.546348231355779	1.87737767640635	0.0690370279871723	0.157343196483241	Lipid metabolism	Glycerophospholipid metabolism	24133.16043	26693.84239	42694.62784	18697.70786	28203.33193	6301.34558	8514.103955	75267.39099	29156.99371	96229.47383	80582.85866	58735.5488	6378.320558	34536.05608	42828.65093	19346.45169	40891.9093	31837.38838	25953.98773	70131.68987	61127.67808	52798.56063	18256.92737	936.0262001	9153.022055	855.3455148	28430.85973	28062.89109	12205.66227	29864.63177	17398.61603	25321.48707	22623.50998	23323.57863	42704.28619
568	PE(DiMe(11,3)/MonoMe(11,3))	0.962867846015792	1.10561818380565	0.131029717359523	0.21277631868038	141514.5	161070.1	0.878589508543175	-0.18673882293575	0.48805431937828	0.627539533287949	0.7259377321075	Lipid metabolism	Glycerophospholipid metabolism	48747.38705	79610.98368	510303.1547	273085.3156	346784.0586	316587.2651	83775.28705	58210.40837	38087.98675	82190.62115	48094.73457	81511.99312	52351.39256	318944.4006	345850.3732	336103.3969	1155922.806	107071.4399	76353.47411	36000.49653	38401.28896	29847.866	26661.47704	48076.15682	26485.24066	50133.44363	155857.9527	280360.9483	149925.7136	27594.14734	16915.38763	277057.4244	39874.14639	41115.74532	94737.40687
569	PE(P-16:0e/0:0)	71.1457036720783	1.16104108629241	9.68170396599152	0.223442461237045	17626.56	27717.05	0.635946466164328	-0.653022770022199	1.94221635633805	0.0602671689270799	0.141471308877529	Lipid metabolism	Glycerophospholipid metabolism	6507.831754	14484.6858	41916.58112	57385.15418	4016.30393	17183.04189	3323.120804	1935.267769	29276.97858	50004.80847	4146.416103	9563.197177	6854.62549	14615.47689	43964.48749	4364.65767	4560.06977	53456.28432	25180.47944	23163.65997	20091.01932	23208.60054	45222.98001	18346.85587	531.4800093	615.4965643	2144.635722	13532.04361	21074.95272	16122.75046	4905.185493	1e-158	1133.002489	16943.26373	3617.041315
570	Petroselinic Acid	0.500305162293759	0.702530280948524	0.0680829090722243	0.135202015606498	52124.88	64792.62	0.804487918531462	-0.313857339576457	0.909205198451154	0.369867793432634	0.497052815337908	Lipid metabolism	Linoleic acid metabolism	48744.30041	66193.98198	61680.47392	153116.528	369177.5182	120128.1248	42550.22896	23281.1204	35022.14073	62695.67959	30798.75302	82448.62778	80659.46254	104101.4765	73477.44178	147422.9744	46929.82277	55609.16699	47585.04286	39207.52009	29632.39032	37712.50777	33170.53725	44712.81351	20760.70359	55634.27287	45478.75982	36062.63424	232161.8683	35324.7938	29550.25011	36131.31148	39385.79647	38104.25618	29833.52172
571	PG(16:0/16:1(9Z))	0.947633206931222	0.596001543765908	0.128956545572153	0.114700550576893	39485.08	37601.86	1.05008316077981	0.0705035858854923	-0.330144157519991	0.742227482947739	0.813076469956387	Lipid metabolism	Glycerophospholipid metabolism	48999.41411	34067.74244	80098.12928	43019.03002	36281.0951	62436.47199	23614.40888	41448.85415	13345.81659	27952.10473	40690.33052	67657.44654	55739.50899	43146.45524	10402.63816	18157.26756	153114.5775	46154.60232	36397.50425	24342.96286	23079.87765	16900.7692	20458.98898	42932.96901	14820.77348	37972.33008	1233.359957	55236.10038	15515.38609	36444.4005	40221.91406	68582.45941	63568.61889	60422.59866	1628.11964
572	PG(16:0/20:4(5Z,8Z,11Z,14Z))	0.531282359377166	0.436552144988982	0.0722983716564452	0.0840144994748992	80437.47	104064.99	0.772954189492547	-0.371545182096066	2.36959108402465	0.0216879186493762	0.0684732104082924	Lipid metabolism	Glycerophospholipid metabolism	94462.49974	135671.5829	173568.6977	95044.27918	136696.1897	92624.03215	53977.95338	121915.2383	50935.83998	210824.8652	109800.969	99340.1515	95009.7654	173609.6708	48796.30057	67876.29381	240832.2299	139256.9376	79651.88746	98973.26074	98019.45547	65854.45156	62203.82493	46948.12247	46418.27859	60426.18927	28719.2643	121427.8597	17950.56288	67317.84847	46880.1534	131566.876	77255.93663	76739.58979	46115.45015
573	PG(16:0/22:5(4Z,7Z,10Z,13Z,16Z))	0.469268308962383	0.386370257277177	0.0638593283009203	0.0743569906819476	50101.20	63632.81	0.787348539220569	-0.344925673268555	2.55191268730902	0.0138851260760644	0.0508302169821781	Lipid metabolism	Glycerophospholipid metabolism	50821.62308	81505.767	97304.64331	68689.40607	76786.41626	57828.63833	32219.53125	73688.99574	28228.36606	111510.8824	61536.88324	55769.56792	59116.34021	92152.55354	11752.60654	49570.63344	102106.1526	82621.66869	55238.8637	51273.38689	46889.00703	38964.99467	35471.41443	38306.9277	37107.23723	37373.05294	27810.17273	79724.36652	17792.07874	39861.91398	27649.30588	86406.13079	48394.45557	49328.89808	23850.86053
574	PG(16:0/22:6(4Z,7Z,10Z,13Z,16Z,19Z))	0.468279647613031	0.476880784338952	0.0637247885323467	0.0917757497364846	62881.67	78767.00	0.79832505998705	-0.324951795879746	1.94810412098931	0.0586327847182172	0.138534324677356	Lipid metabolism	Glycerophospholipid metabolism	45392.69789	95950.22189	91310.28356	48535.59083	81078.86362	46585.14697	21163.74863	89808.59506	34707.25326	163251.4612	90593.01563	77165.98165	51795.26426	101723.1306	94892.93837	54941.76667	106445.7624	108721.6668	74113.50806	94007.48448	95029.38188	50528.79816	49334.67941	27466.44185	34145.07255	31105.98596	37678.25444	84987.32322	13187.72693	49936.15702	34117.77014	87808.01871	37661.5761	42377.1918	41758.64781
575	PG(18:0/18:0)	0.50297730924298	0.752918142102492	0.0684465422135201	0.144899164006876	411875.5	479292.6	0.859340411264434	-0.218698354258932	1.12781382090913	0.266545075900836	0.384654870012584	Lipid metabolism	Glycerophospholipid metabolism	209456.6014	357215.7053	838306.2432	888029.1707	294089.9195	292856.0273	248653.9972	132544.8104	813889.0872	777309.6929	127800.2269	351564.018	385595.1503	411631.0427	873164.7432	348096.98	238968.2758	728199.3323	628743.3328	525231.4728	637275.0258	556142.4567	570089.7927	532144.2252	118075.8915	195783.2038	189559.8007	613522.6129	448267.4899	390224.341	208311.4826	216834.4885	285129.3961	550781.8578	332978.8472
576	PG(18:0/18:1(11Z))	0.500159926181517	0.734384525598671	0.068063144940712	0.141332367847696	586740.7	713383.5	0.822475849245182	-0.281954777967445	1.47220918400305	0.149483668912553	0.261686907079361	Lipid metabolism	Glycerophospholipid metabolism	260680.2216	540049.4499	1091879.196	1115386.508	355303.4445	357691.6999	298490.3704	193798.396	1119938.395	1146265.307	194613.914	476141.3172	455004.2894	655140.9515	1022880.715	411300.1226	360555.151	1043683.337	906680.7838	822257.1051	946708.721	785933.5248	741159.5005	664480.9497	137424.7547	236462.3926	272723.131	811353.8948	493004.1138	560395.3499	269645.9141	284655.3628	359251.4749	734350.8862	444458.5999
577	PG(18:0/18:2(9Z,12Z))	0.482324259720363	0.742587199023629	0.0656360181600288	0.142910973084354	542659.8	719019.6	0.754721846247307	-0.405983059692968	1.98433246462961	0.0552437711341948	0.131819295478623	Lipid metabolism	Glycerophospholipid metabolism	276640.2667	551304.1938	1028463.335	949375.5336	375203.8668	347771.2962	271989.5833	178235.7661	845650.2208	919176.5649	176980.0747	390047.1938	375023.2101	641373.5981	806556.1419	367232.1258	331237.5962	937123.0384	797491.3252	783844.7162	872702.0108	627117.9241	562369.2498	488435.6293	181786.6665	196783.5087	231832.5305	625899.7194	347577.2852	502254.4043	205298.0444	244355.9398	273964.3743	542208.236	353098.3944
578	PG(18:0/22:6(4Z,7Z,10Z,13Z,16Z,19Z))	0.559142121048959	0.428913477732667	0.0760896050148586	0.0825444372760046	19721.11	25256.03	0.78084758372555	-0.356887123552706	2.15679941235996	0.0362410269995384	0.0985047463182941	Lipid metabolism	Glycerophospholipid metabolism	14512.53918	28970.10314	39150.06495	23121.60582	21532.91226	16883.55762	11211.54341	39602.90818	15679.45505	47152.62653	28727.11544	25145.72617	18069.83175	34756.31082	19857.43064	19298.02623	45299.09643	34669.38284	25842.68363	27780.62734	32478.60386	14467.88515	12982.86211	6776.906282	6714.519424	7780.564233	12086.31959	36201.6393	6652.329936	16635.88832	4868.11708	33858.25027	17348.99666	14364.38142	11334.57488
579	PG(18:1(11Z)/22:6(4Z,7Z,10Z,13Z,16Z,19Z))	0.844494737635372	0.639173856161498	0.114921177648456	0.123009065971271	26594.91	36016.45	0.738410087612744	-0.437505832735919	1.85107218275632	0.0712833884206788	0.160554173919473	Lipid metabolism	Glycerophospholipid metabolism	17139.78622	17790.60212	43037.87079	18722.86986	37842.70072	16688.55482	16932.66419	19388.70718	22170.18472	63590.7764	52345.59347	45066.6835	12636.67338	48450.35589	32950.25305	5295.352124	53909.86481	54450.3953	19916.37352	44536.56506	60054.56753	25923.36781	24113.07276	3941.846465	9404.122984	3835.833254	10060.79111	38161.91773	4240.628351	25683.59967	5657.333902	44691.57023	15062.622	14160.09155	21027.09534
580	PG(18:2(9Z,12Z)/22:6(4Z,7Z,10Z,13Z,16Z,19Z))	0.952093281950473	0.674046810133147	0.129563484906136	0.12972036909226	43373.76	63747.67	0.680397573746617	-0.555550098433337	2.15946843639922	0.0370761185060793	0.100397129887249	Lipid metabolism	Glycerophospholipid metabolism	22300.33278	45656.81198	58616.12463	18492.28572	59934.27036	20871.78912	13279.87609	51166.24676	17840.83385	118956.6288	72922.93832	55134.25006	26218.6129	78472.05088	18355.49609	7726.543151	60348.62574	100231.3358	43996.17224	97922.06135	109875.9187	28377.66781	39601.07081	1609.800996	5340.35492	8473.205992	11793.92507	40276.73398	8956.525806	39317.73268	15516.03723	64802.44345	29107.38426	21501.53485	24592.40604
581	Phenylacetaldehyde	0.573774329542984	0.549460262249442	0.0780807963826575	0.105743676772906	33859.40	66018.56	0.512876984896369	-0.963315262353306	3.92144016423223	0.000421982806646303	0.00458949893765002	Others	Food additive	55330.36842	48860.79382	44603.27379	48390.79096	71642.01608	61759.53123	24974.06661	22785.46557	18279.35765	47068.10083	40000.95932	73153.79666	35692.36992	78327.53293	54663.06182	89629.6806	93646.75287	17570.3263	27250.61309	17008.5245	21984.64305	21235.87763	21176.12747	25817.15826	15019.67557	17957.38002	28266.95289	14066.36027	32216.47983	17773.70813	19336.339	20747.84137	26951.11084	21849.76108	12619.88761
582	Phenylalanine	0.301205173252367	0.429396503314697	0.0409888323530502	0.082637395592608	6072969	8699292	0.698099224626556	-0.51849598581235	3.38127565427548	0.00191389837736869	0.0122455621844032	Amino acids	Phenylalanine metabolism	6314308.501	8672717.428	5901173.922	5505563.197	8348939.329	7142861.305	3708461.755	3449053.493	5806652.211	7817595.196	5864389.055	8281023.744	7966248.848	8236123.842	5626358.548	8045292.892	9274449.608	5230925.552	5627964.66	7368657.049	8185338.966	5936117.379	6043556.345	5595968.764	4518926.021	4592899.519	4185460.279	3732432.14	5714358.769	4267396.184	2692091.748	5013685.799	4724659.137	4692663.647	3428645.002
583	Phosphatidic Acid, Dipalmitoyl	0.712628883273284	1.20576088976759	0.0969765077771633	0.232048791428546	740366.2	742180.1	0.997555984052927	-0.00353028548311825	0.0123090405306188	0.990238170571142	0.994364162948522	Lipid metabolism	Glycerophospholipid metabolism	627537.5222	1855066.651	1513523.831	619108.2888	1280815.431	1143727.53	76654.77988	90150.92403	50598.07277	110865.1132	149536.576	633843.063	978080.6742	614417.7781	728507.9019	1598509.158	1665044.15	287341.3685	201489.9698	244470.8426	268107.8789	290174.7643	432361.4024	1301307.869	1297835.181	1287518.24	532323.8177	877679.0986	214604.7474	769392.3033	1144070.471	769396.0401	1105121.41	1441960.226	316892.4312
584	Phosphocholine	0.99921724453116	1.98466689454818	0.135976243960619	0.381949321939711	2719666	6689618	0.406550269387579	-1.29849434427888	2.90974421256194	0.00692336085166239	0.0299735921901312	Lipid metabolism	Glycerophospholipid metabolism	2652275.369	3932036.322	4375035.712	4547919.016	6901940.1	8259140.539	10203879.26	3826803.355	3287062.471	17918344.74	3018831.876	7919575.554	6421992.709	4573382.902	5333336.612	6675775.33	5700939.685	3156568.884	2786224.636	1666459.074	2004917.017	2086507.109	1677078.146	2040543.625	1373285.66	1467051.107	1995189.268	1688548.118	1052027.903	96845.1943	147702.3824	2186609.674	692480.6803	1188608.333	1776171.7
585	Phosphoenolpyruvate	127.56627988888	184.421306366975	17.3595718951567	35.4918969584252	112495.2	146998.2	0.765282840198043	-0.38593504415923	0.323788145329165	0.747017777038131	0.817086010285278	Energy metabolism	Glycolysis / Gluconeogenesis	1e-158	15731.28283	15415.5704	1e-158	1e-158	1e-158	1e-158	1e-158	1e-158	1e-158	6196.304301	1e-158	1e-158	1e-158	1e-158	1e-158	39673.81133	1e-158	1e-158	1e-158	1e-158	1e-158	1e-158	1e-158	1e-158	1e-158	1e-158	1e-158	1e-158	953907.5309	670116.8699	1e-158	85967.97317	41277.29351	1e-158
586	Phosphonoacetic Acid	0.759048822320873	0.75443331740285	0.103293461363702	0.145190759629386	2317144	4236174	0.546989807311975	-0.870414145009335	3.00213604690833	0.00463668940451699	0.023180542030903	Others	Phosphonate and phosphinate metabolism	1009647.348	4166065.991	4769867.176	8265471.192	3838196.004	5427484.796	3387895.779	11468770.69	1603467.169	4082166.104	7499432.838	10958273.92	1805630.563	1999974.171	2230404.634	3730955.092	522903.7274	647121.0836	4306350.564	938290.446	1093315.141	1041538.009	891636.1459	1705743.358	2112196.264	1903642.623	1563952.008	1276376.249	4409728.994	988613.3802	2157495.546	2791674.923	1595461.166	1124957.641	4318456.679
587	Phthalate?	0.823908186822282	1.38822153390232	0.112119702923126	0.267163358764447	918668.1	2182195.5	0.420983408681761	-1.24816471832779	2.20407456683074	0.0354742644622369	0.0978927221610583	Others	N/A	822122.8387	6529748.382	3542774.766	8283119.916	8972512.585	3337462.286	957079.6652	568608.8087	342508.8481	331229.3881	618005.5814	528299.9964	1420077.722	4580080.252	1679363.085	5662930.667	867324.8359	499159.385	615655.0812	337989.4571	394020.4079	339288.685	436487.939	397624.5918	342164.4864	331410.5919	1225892.808	619608.6674	1133216.171	155777.2314	251020.4489	1194516.111	223811.9022	159561.9666	1044598.443
588	PI(16:0/16:0)	0.493321241757904	0.584699931553129	0.0671325178657247	0.112525554292452	4328220	6229434	0.694801485977699	-0.525327255331911	3.35147702156978	0.00177868589872289	0.0117980725208867	Lipid metabolism	Glycerophospholipid metabolism	4740853.331	9514957.362	9801498.097	8597347.728	6164260.435	4457917.59	4659601.343	2731865.814	6499041.929	8613502.381	1968616.139	4057659.935	6824924.475	11463479.19	6248051.665	4746571.768	5891329.648	8029180.828	5710066.48	5133934.29	5902486.243	4128207.824	3117037.048	3292420.826	2019726.099	3121616.419	2089695.549	4547095.689	2300514.419	3273766.288	2025382.424	3417141.862	3966788.259	4329684.584	2641864.62
589	PI(16:0/16:1(9Z))	0.376470009883847	0.4822283188468	0.0512310793153314	0.0928048832323536	1138121	1875567	0.606814366002388	-0.720672853872183	4.71393489732163	0.0000391085195092232	0.000657568828027172	Lipid metabolism	Glycerophospholipid metabolism	1226387.613	2696533.043	2497233.794	2240778.886	1959816.737	1460241.529	1217144.655	1015880.39	1716075.877	2314962.781	890783.9208	1468424.28	1589272.43	2847824.746	1579669.18	1377575.402	1713539.111	1846360.063	1396988.017	1423329.108	1511386.198	1104443.855	852922.1129	918474.1261	571441.2542	779827.9542	717856.2198	1104849.236	585417.0979	888336.7378	577659.4075	991800.2313	1013164.337	1073848.667	814763.1364
590	PI(16:0/16:2(9Z,12Z))	0.437206688599252	0.520282841702772	0.0594962944000038	0.100128479570613	1026249	2013734	0.509624905772063	-0.972492309922993	5.10150469668993	0.000014628382676719	0.000341171634686058	Lipid metabolism	Glycerophospholipid metabolism	1129660.382	2905337.588	2472847.281	1997378.377	2062121.145	1375575.829	1098126.035	1002364.171	1578222.737	2277687.214	829831.0901	1436587.466	1283203.19	2992471.471	1155106.655	1098388.915	1492347.266	1794055.189	1321781.146	1503406.901	1533052.125	874078.4859	648084.1443	633670.7849	500370.8345	574634.7744	543256.5904	852492.0006	423789.93	773224.4937	416810.7332	837905.0604	767647.1055	794340.405	630660.9103
591	PI(16:0/18:1(11Z))	0.457864312935186	0.561954388830206	0.0623074410067337	0.10814817255447	3561578	5449247	0.653590853928992	-0.613540299720181	3.60361865964378	0.00096430951619286	0.00829994976437426	Lipid metabolism	Glycerophospholipid metabolism	3024027.398	7307730.051	7170710.74	5516758.224	4729019.531	3345903.062	3358743.893	2320998.144	4873081.633	6483968.594	1580512.325	3114517.879	4526177.572	8163502.043	4346221.671	3552966.502	4342867.397	6617794.673	4768663.051	4820269.631	5266232.932	3191416.872	2479265.601	2528627.477	1513477.362	2223000.732	1696681.874	3321131.359	1721665.195	2710119.902	1463897.69	2780068.88	3104487.623	3377624.854	2096539.755
592	PI(16:0/18:2(9Z,12Z))	0.476279930002605	0.578950545689395	0.0648134890686039	0.111419084467084	4558540	7260167	0.62788362857218	-0.671430898889905	3.65472787681404	0.000846560568049013	0.00770742176975689	Lipid metabolism	Glycerophospholipid metabolism	3806152.182	9685629.464	9132885.386	6797842.105	6141327.464	4100576.522	4037320.104	2964507.426	5921185.22	8037388.815	2008378.308	3933133.763	5564685.31	11189551.48	5087680.601	4230476.39	5414630.122	8398446.642	5833254.691	6145352.338	6701642.4	3805326.293	2883042.992	2838380.169	1800377.531	2494364.924	2034170.248	4046050.168	1897741.895	3318014.897	1776491.826	3400173.054	3636528.509	3893303.877	2391562.114
[truncated: 131 more rows]
[truncated: 55 more columns]
